# Supplementary material for: Widely Targeted Metabolomics Method Reveals Differences in Volatile and Nonvolatile Metabolites in Three Different Varieties of Raw Peanut by GC–MS and HPLC–MS
Source: Molecules. 2024 Nov 5;29(22):5230. doi: 10.3390/molecules29225230 (PMC11596408; doi:10.3390/molecules29225230)
Supplement: Supplementary file 1 [file molecules-29-05230-s001.zip]

Archive with 10 entries (8 files):
- molecules-3240450-supplementary/
- molecules-3240450-supplementary/Supplementary Files/
- molecules-3240450-supplementary/Supplementary Files/Fig.S1.pdf
- molecules-3240450-supplementary/Supplementary Files/Table S1.xlsx
- molecules-3240450-supplementary/Supplementary Files/Table S2.xlsx
- molecules-3240450-supplementary/Supplementary Files/Table S3.xlsx
- molecules-3240450-supplementary/Supplementary Files/Table S4.xlsx
- molecules-3240450-supplementary/Supplementary Files/Table S5.xlsx
- molecules-3240450-supplementary/Supplementary Files/Table S6.xlsx
- molecules-3240450-supplementary/Supplementary Files/Table S7.xlsx
