# Supplementary material for: Widely Targeted Metabolomics Method Reveals Differences in Volatile and Nonvolatile Metabolites in Three Different Varieties of Raw Peanut by GC–MS and HPLC–MS
Source: Molecules. 2024 Nov 5;29(22):5230. doi: 10.3390/molecules29225230 (PMC11596408; doi:10.3390/molecules29225230)
Supplement: Supplementary file 1 [file molecules-29-05230-s001.zip › molecules-3240450-supplementary/Supplementary Files/Table S1.xlsx]

## Sheet: Tab.S1
Table S1. The 204 differential nonvolatile metabolites identified in the ZKH1h vs. CFD comparison, of which 105 metabolites were upregulated and 99 were down-regulated.
Name	Fold Change	log2(FC)	t.stat	p.value	#-LOG10(p)	FDR	VIP	Up_Down	Sig
Estradiol (benzoate)	0.00021428	-12.188	-128.57	1.99e-17	16.702	6.4e-15	1.45057	Down	yes
Astilbin	0.00021481	-12.185	-37.236	4.65e-12	11.333	3.4e-10	1.44626	Down	yes
Benfotiamine	0.00021469	-12.185	-41.883	1.44e-12	11.841	1.27e-10	1.44697	Down	yes
Naringin	0.00021499	-12.183	-32.601	1.74e-11	10.76	8.48e-10	1.44557	Down	yes
Oxaloacetate	0.00021541	-12.181	-64.954	1.82e-14	13.74	2.66e-12	1.44996	Down	yes
Cysteine	0.00021534	-12.181	-34.122	1.11e-11	10.956	6.07e-10	1.44409	Down	yes
4-Hydroxybenzoic acid	0.00021604	-12.176	-27.205	1.04e-10	9.982	3.52e-09	1.44136	Down	yes
Protocatechualdehyde	0.00021604	-12.176	-27.205	1.04e-10	9.982	3.52e-09	1.44136	Down	yes
Galacturonic acid	0.00021685	-12.171	-23.499	4.41e-10	9.3552	8.42e-09	1.44081	Down	yes
Phenylalanine	0.00021685	-12.171	-20.949	1.36e-09	8.8654	1.93e-08	1.43407	Down	yes
Methyl nicotinate	0.00021687	-12.171	-36.33	5.93e-12	11.227	3.72e-10	1.44514	Down	yes
Glucuronic acid	0.0002173	-12.168	-25.346	2.1e-10	9.6787	5.3e-09	1.44162	Down	yes
p-Aminobenzoic acid	0.0002186	-12.159	-23.816	3.87e-10	9.4124	7.72e-09	1.44009	Down	yes
Trigonelline	0.00021987	-12.151	-16.228	1.64e-08	7.7857	1.71e-07	1.4223	Down	yes
ATP	0.000221	-12.144	-12.344	2.24e-07	6.6501	1.82e-06	1.40401	Down	yes
GTP	0.00022146	-12.141	-14.576	4.61e-08	7.3367	4.4e-07	1.41584	Down	yes
Xanthosine	4468	12.125	19.307	3.03e-09	8.5188	3.91e-08	1.43033	Up	yes
p-Coumaric acid	4463.7	12.124	24.708	2.69e-10	9.5697	5.86e-09	1.43895	Up	yes
Ornithine	4457.5	12.122	18.16	5.5e-09	8.2596	6.19e-08	1.4305	Up	yes
Menaquinone-4	0.00022561	-12.114	-4.986	0.00054856	3.2608	0.0015948	1.22329	Down	yes
Stachydrine	0.00022685	-12.106	-18.075	5.76e-09	8.2397	6.32e-08	1.43137	Down	yes
Raffinose	4383.5	12.098	12.575	1.88e-07	6.7259	1.56e-06	1.4073	Up	yes
Triclosan	0.00022836	-12.096	-24.61	2.8e-10	9.5526	5.86e-09	1.44033	Down	yes
Arginine	4361.5	12.091	8.4684	7.13e-06	5.1469	3.23e-05	1.35926	Up	yes
Uridine 5'-monophosphate(UMP)	4358.6	12.09	8.7956	5.09e-06	5.2937	2.45e-05	1.36643	Up	yes
3,5-Dihydroxybenzoic acid	0.00023161	-12.076	-123.73	2.92e-17	16.535	6.4e-15	1.45136	Down	yes
2-Hydroxyhexadecanoic acid	0.00023182	-12.075	-8.2276	9.2e-06	5.0361	3.88e-05	1.35247	Down	yes
Estradiol	0.00023182	-12.075	-8.2276	9.2e-06	5.0361	3.88e-05	1.35247	Down	yes
Echinacoside	4301.7	12.071	15.189	3.1e-08	7.5088	3.09e-07	1.41692	Up	yes
Alloisoleucine	4283.3	12.064	8.3762	7.86e-06	5.1048	3.48e-05	1.35852	Up	yes
3-Hydroxycinnamic Acid	4276.8	12.062	20.976	1.35e-09	8.8709	1.93e-08	1.4346	Up	yes
Hydroxycinnamic Acid	4276.8	12.062	20.976	1.35e-09	8.8709	1.93e-08	1.4346	Up	yes
p-Hydroxycinnamic acid	4276.8	12.062	20.976	1.35e-09	8.8709	1.93e-08	1.4346	Up	yes
Trans-4-Hydroxy-L-proline	4253.6	12.054	7.5432	1.96e-05	4.707	7.7e-05	1.34127	Up	yes
cis-4-Hydroxy-D-proline	4253.6	12.054	7.5432	1.96e-05	4.707	7.7e-05	1.34127	Up	yes
Betamethasone dipropionate	4217.7	12.042	4.9029	0.00062044	3.2073	0.001746	1.21325	Up	yes
Jaceosidin	0.00023824	-12.035	-60.406	3.76e-14	13.425	4.12e-12	1.4498	Down	yes
5-Aminolevulinic acid	4131.8	12.013	8.0298	1.14e-05	4.9432	4.63e-05	1.35271	Up	yes
Gamma-Aminobutyric acid	4133.8	12.013	8.9604	4.31e-06	5.366	2.12e-05	1.36765	Up	yes
Baccatin III	0.00024295	-12.007	-3.1606	0.010149	1.9936	0.021948	1.02749	Down	yes
Genkwanin	0.00024306	-12.006	-3.1575	0.010202	1.9913	0.021955	1.02665	Down	yes
L-Gulono-1,4-Lactone	0.00024498	-11.995	-8.2524	8.96e-06	5.0477	3.88e-05	1.35186	Down	yes
Isocitrate	0.00024965	-11.968	-9.9902	1.6e-06	5.7948	9.39e-06	1.38484	Down	yes
Asparagine	3999.8	11.966	9.9519	1.66e-06	5.7795	9.6e-06	1.38563	Up	yes
L-Leucine	3991.5	11.963	8.1274	1.03e-05	4.9893	4.25e-05	1.35477	Up	yes
Norleucine	3991.5	11.963	8.1274	1.03e-05	4.9893	4.25e-05	1.35477	Up	yes
(E/Z)-Polydatin	0.00025144	-11.957	-8.7192	5.5e-06	5.2598	2.62e-05	1.36346	Down	yes
Isoleucine	3969.4	11.955	12.014	2.89e-07	6.5393	2.15e-06	1.40505	Up	yes
L-Isoleucine	3969.4	11.955	12.014	2.89e-07	6.5393	2.15e-06	1.40505	Up	yes
L-Norleucine	3969.4	11.955	12.014	2.89e-07	6.5393	2.15e-06	1.40505	Up	yes
Leucine	3951.7	11.948	11.849	3.29e-07	6.4827	2.41e-06	1.4038	Up	yes
Citulline	3947	11.947	6.7165	5.26e-05	4.2793	0.00018913	1.31291	Up	yes
myo-Inositol	0.00025639	-11.929	-14.389	5.21e-08	7.283	4.77e-07	1.41604	Down	yes
Diosmetin	0.00025962	-11.911	-8.0984	1.06e-05	4.9756	4.34e-05	1.3547	Down	yes
Picropodophyllin	3840.1	11.907	7.4664	2.14e-05	4.6687	8.33e-05	1.33754	Up	yes
TPP	0.00026761	-11.868	-8.6679	5.8e-06	5.2369	2.69e-05	1.36239	Down	yes
Spermidine	0.00028333	-11.785	-6.3625	8.22e-05	4.0852	0.00028189	1.30012	Down	yes
Uridine	3487.1	11.768	6.51	6.81e-05	4.1669	0.00024106	1.30685	Up	yes
Sinomenine hydrochloride	0.00029014	-11.751	-7.9901	1.19e-05	4.9243	4.79e-05	1.3548	Down	yes
Voglibose	0.00029119	-11.746	-9.5231	2.48e-06	5.605	1.31e-05	1.37688	Down	yes
1-Deoxynojirimycin	0.00029279	-11.738	-4.9689	0.00056256	3.2498	0.0016141	1.2265	Down	yes
3-Linolenic Acid	3407.9	11.735	25.953	1.66e-10	9.7802	4.56e-09	1.44108	Up	yes
Linolenic Acid	3407.9	11.735	25.953	1.66e-10	9.7802	4.56e-09	1.44108	Up	yes
Faropenem sodium	0.00029431	-11.73	-4.9762	0.00055652	3.2545	0.0016073	1.22097	Down	yes
Fumatrate	0.00031282	-11.642	-21.125	1.26e-09	8.9009	1.93e-08	1.4345	Down	yes
Hydroxyproline	3186.2	11.638	8.4362	7.37e-06	5.1323	3.3e-05	1.36102	Up	yes
24,30-Dihydroxy-12(13)-enolupinol	0.00031548	-11.63	-15.151	3.18e-08	7.4982	3.1e-07	1.41751	Down	yes
L-Malate acid	0.0003228	-11.597	-27.792	8.44e-11	10.074	3.37e-09	1.44239	Down	yes
Gluconic acid	3091.2	11.594	19.12	3.33e-09	8.4775	4.18e-08	1.43104	Up	yes
Demeclocycline (hydrochloride)	3079.2	11.588	3.1611	0.010139	1.994	0.021948	1.02159	Up	yes
L-Valine	3042.7	11.571	18.863	3.8e-09	8.4201	4.39e-08	1.43181	Up	yes
Valine	3042.7	11.571	18.863	3.8e-09	8.4201	4.39e-08	1.43181	Up	yes
Maltose	3025.1	11.563	9.5255	2.48e-06	5.606	1.31e-05	1.37438	Up	yes
Homovanillic acid	3005.5	11.553	19.444	2.83e-09	8.5488	3.76e-08	1.43252	Up	yes
L-Rhamnose monohydrate	3005.5	11.553	19.444	2.83e-09	8.5488	3.76e-08	1.43252	Up	yes
GDP	0.00033606	-11.539	-3.8776	0.0030709	2.5127	0.0074482	1.1208	Down	yes
Lactose	2964	11.533	10.106	1.44e-06	5.8408	8.68e-06	1.38321	Up	yes
D-Mannitol	2947.9	11.525	25.254	2.17e-10	9.6632	5.3e-09	1.43825	Up	yes
D-Sorbitol	2945.2	11.524	25.951	1.66e-10	9.7798	4.56e-09	1.4408	Up	yes
Carnitine	2883.3	11.494	16.132	1.73e-08	7.7609	1.77e-07	1.42604	Up	yes
Cystine	2880.6	11.492	3.6244	0.0046555	2.332	0.010719	1.09035	Up	yes
L-Cystine	2880.6	11.492	3.6244	0.0046555	2.332	0.010719	1.09035	Up	yes
Petroselinic acid	0.0003505	-11.478	-10.137	1.4e-06	5.8528	8.56e-06	1.38514	Down	yes
Cellobiose	2817.1	11.46	9.4551	2.65e-06	5.5768	1.38e-05	1.37296	Up	yes
11-Octadecanoic acid(Vaccenic acid)	0.00035579	-11.457	-10.086	1.47e-06	5.833	8.71e-06	1.38435	Down	yes
Melibiose	2794.2	11.448	11.052	6.31e-07	6.2001	4.07e-06	1.39254	Up	yes
Beta-Alanine	2788.9	11.445	7.3138	2.56e-05	4.5918	9.69e-05	1.33135	Up	yes
Sorbitol	2765.5	11.433	13.25	1.14e-07	6.9413	9.85e-07	1.414	Up	yes
Trehalose	2704.2	11.401	9.6358	2.23e-06	5.6515	1.24e-05	1.37561	Up	yes
Norvaline	2690.3	11.394	11.449	4.54e-07	6.343	3.27e-06	1.39742	Up	yes
Galactitol	2679.7	11.388	17.555	7.65e-09	8.1164	8.19e-08	1.42801	Up	yes
Malic acid	0.00037418	-11.384	-22.532	6.67e-10	9.1758	1.13e-08	1.43825	Down	yes
Methyl 7,10-hexadecadienoate	0.00037418	-11.384	-22.532	6.67e-10	9.1758	1.13e-08	1.43825	Down	yes
4,5-Dihydroorotic acid	0.00037917	-11.365	-4.0106	0.0024756	2.6063	0.0061749	1.13703	Down	yes
Trimethylamine-N-oxide	2533.3	11.307	24.759	2.64e-10	9.5785	5.86e-09	1.43896	Up	yes
Sucrose	2520.9	11.3	10.853	7.47e-07	6.1265	4.75e-06	1.39261	Up	yes
Xylulose 5-phosphate	2503.7	11.29	3.9948	0.0025396	2.5952	0.0062988	1.13702	Up	yes
Threonine	2471.7	11.271	8.5569	6.5e-06	5.1871	2.97e-05	1.36202	Up	yes
5-Hydroxylysine	2463.1	11.266	5.4199	0.00029307	3.533	0.00089044	1.26323	Up	yes
Lactate	2414.4	11.237	7.3133	2.56e-05	4.5916	9.69e-05	1.33568	Up	yes
Aceglutamide	2397.3	11.227	5.6735	0.00020567	3.6868	0.00064957	1.26399	Up	yes
3-Phospho-D-glycerate	0.00041748	-11.226	-6.992	3.75e-05	4.4258	0.00013724	1.32385	Down	yes
Alanine	2383.9	11.219	8.6956	5.63e-06	5.2493	2.66e-05	1.3629	Up	yes
L-Arabitol	2350.4	11.199	30.632	3.22e-11	10.492	1.42e-09	1.44336	Up	yes
Sarcosine	2308.9	11.173	9.1538	3.55e-06	5.4495	1.77e-05	1.37125	Up	yes
Linoleic acid	0.00044344	-11.139	-7.806	1.46e-05	4.8359	5.82e-05	1.34465	Down	yes
Homoserine	2231.8	11.124	6.0876	0.0001176	3.9296	0.0003911	1.28931	Up	yes
Uracil	2225.8	11.12	6.2471	9.54e-05	4.0204	0.00032469	1.29498	Up	yes
3,4-Dicaffeoylquinic acid	2146.4	11.068	3.8849	0.0030349	2.5179	0.0074017	1.13057	Up	yes
Iminodiacetic acid	0.00046783	-11.062	-3.5005	0.0057219	2.2425	0.012752	1.08165	Down	yes
p-Hydroxybenzaldehyde	2125.3	11.053	4.046	0.0023385	2.6311	0.0059	1.14408	Up	yes
Cytidine 5'-diphosphateCDP	0.00047325	-11.045	-4.0781	0.002221	2.6534	0.0056688	1.14504	Down	yes
2,3-Diaminopropionic acid	2093.6	11.032	9.2202	3.33e-06	5.4778	1.68e-05	1.372	Up	yes
Hydroxypyruvic acid	2093.6	11.032	9.2202	3.33e-06	5.4778	1.68e-05	1.372	Up	yes
Tartronate semialdehyde	2093.6	11.032	9.2202	3.33e-06	5.4778	1.68e-05	1.372	Up	yes
Arabinitol	2059.5	11.008	22.542	6.64e-10	9.1776	1.13e-08	1.43802	Up	yes
Xylitol	1905.6	10.896	8.237	9.11e-06	5.0405	3.88e-05	1.35422	Up	yes
Vitamin B1	1771.4	10.791	5.9047	0.00015011	3.8236	0.00048454	1.27418	Up	yes
Glyceraldehyde	0.00058451	-10.74	-4.3822	0.0013727	2.8624	0.0036521	1.17136	Down	yes
Dihydroxyacetone phosphate	1687	10.72	5.5681	0.00023803	3.6234	0.00074111	1.2624	Up	yes
Alpha-Ketoglutarate	1686.1	10.719	12.254	2.4e-07	6.62	1.91e-06	1.40331	Up	yes
Allantoin	1462.9	10.515	11.334	4.99e-07	6.302	3.53e-06	1.39989	Up	yes
FMN	1456.5	10.508	11.245	5.37e-07	6.2701	3.68e-06	1.39905	Up	yes
Riboflavin-5-monophosphate	1456.5	10.508	11.245	5.37e-07	6.2701	3.68e-06	1.39905	Up	yes
Aminoadipic acid	1452.9	10.505	8.3326	8.23e-06	5.0848	3.61e-05	1.35919	Up	yes
Maltotriose	0.0007011	-10.478	-5.7047	0.00019704	3.7054	0.00062681	1.2681	Down	yes
Glyceric acid	1372.9	10.423	11.082	6.15e-07	6.211	4.03e-06	1.39926	Up	yes
Galactaric acid	0.00075885	-10.364	-13.624	8.78e-08	7.0564	7.71e-07	1.41395	Down	yes
10-Undecenoic acid (zinc salt)	1030.9	10.01	3.9753	0.002621	2.5815	0.006464	1.13619	Up	yes
Acetylcholine	881.68	9.7841	4.3666	0.0014066	2.8518	0.0037199	1.17224	Up	yes
Tryptophanamide	875.3	9.7736	3.5312	0.0054357	2.2647	0.0123	1.08589	Up	yes
Citrate	0.0011557	-9.757	-6.4102	7.73e-05	4.1117	0.00026725	1.30459	Down	yes
Citric Acid	0.0011557	-9.757	-6.4102	7.73e-05	4.1117	0.00026725	1.30459	Down	yes
Isocitric Acid	0.0011557	-9.757	-6.4102	7.73e-05	4.1117	0.00026725	1.30459	Down	yes
Glucosamine 6-phosphate	817.5	9.6751	11.086	6.13e-07	6.2125	4.03e-06	1.39697	Up	yes
Deoxyguanosine	754.03	9.5585	11.148	5.82e-07	6.235	3.93e-06	1.39456	Up	yes
Aspartate	747.78	9.5465	4.6714	0.000879	3.056	0.0024423	1.19881	Up	yes
Serine	504.78	8.9795	6.0321	0.00012657	3.8977	0.00041758	1.28655	Up	yes
4-Guanidinobutanoic acid	484.04	8.919	5.9246	0.00014614	3.8352	0.00047522	1.28553	Up	yes
Mannose	0.0021943	-8.8321	-3.0456	0.012344	1.9086	0.026178	1.00953	Down	yes
Glutathione Reduced	0.0023246	-8.7488	-3.5462	0.0053016	2.2756	0.012059	1.08269	Down	yes
2-Hydroxycinnamic acid	399.34	8.6415	9.6555	2.19e-06	5.6596	1.23e-05	1.38406	Up	yes
Aconitate	0.0026771	-8.5451	-18.898	3.73e-09	8.4281	4.39e-08	1.43221	Down	yes
4-Trimethylammoniobutanoic acid	351.4	8.457	3.2648	0.0085042	2.0704	0.018667	1.03964	Up	yes
Morroniside	312.34	8.287	9.597	2.31e-06	5.6355	1.25e-05	1.37776	Up	yes
Uracil 5-carboxylate	296.96	8.2141	4.2057	0.0018123	2.7418	0.00468	1.15842	Up	yes
L-Glutamic acid	221.58	7.7917	4.4063	0.001322	2.8788	0.0035604	1.1783	Up	yes
3,4-Dihydroxyphenylglycol	175.61	7.4562	3.524	0.0055015	2.2595	0.012386	1.08425	Up	yes
Arachidonic acid	0.010492	-6.5746	-3.7897	0.0035453	2.4504	0.0083676	1.11458	Down	yes
6-Deoxyfagomine	75.622	6.2407	6.8689	4.36e-05	4.3608	0.00015807	1.32411	Up	yes
Methionine	0.014839	-6.0745	-7.0405	3.54e-05	4.4511	0.00013055	1.31768	Down	yes
Geniposidic acid	58.316	5.8658	3.1243	0.010795	1.9668	0.023118	1.0235	Up	yes
Pantothenic acid(VB5)	0.02007	-5.6388	-12.23	2.44e-07	6.6121	1.92e-06	1.4054	Down	yes
Creatinine	0.020439	-5.6125	-5.1654	0.00042194	3.3748	0.0012432	1.23719	Down	yes
D-Sedoheptulose 7-phosphate	0.021085	-5.5676	-12.586	1.86e-07	6.7298	1.56e-06	1.40844	Down	yes
Proline	44.557	5.4776	9.9131	1.72e-06	5.764	9.82e-06	1.38257	Up	yes
Uridine diphosphategalactose(UDP-galactose)	0.02403	-5.379	-5.0391	0.00050726	3.2948	0.0014846	1.23258	Down	yes
Pyruvate	34.742	5.1186	9.6143	2.28e-06	5.6427	1.25e-05	1.38116	Up	yes
L-Proline	33.552	5.0683	7.3518	2.45e-05	4.6111	9.43e-05	1.33235	Up	yes
Glycine	29.37	4.8763	4.0344	0.0023826	2.623	0.0059768	1.14218	Up	yes
Phosphorylcholine	0.034267	-4.867	-3.1778	0.0098562	2.0063	0.021527	1.03044	Down	yes
Homoplantaginin	0.036125	-4.7909	-8.92	4.48e-06	5.3484	2.19e-05	1.37142	Down	yes
Pipecolic acid	0.040356	-4.6311	-4.3882	0.00136	2.8665	0.0036404	1.18215	Down	yes
Cytidine	0.053943	-4.2124	-4.4095	0.0013155	2.8809	0.0035604	1.1712	Down	yes
Tryptophan	0.066516	-3.9101	-5.2955	0.00034979	3.4562	0.0010518	1.24111	Down	yes
2'-Deoxyguanosine 5'-diphosphatedGDP	0.06912	-3.8547	-5.2492	0.00037381	3.4273	0.0011088	1.2369	Down	yes
ADP	0.06912	-3.8547	-5.2492	0.00037381	3.4273	0.0011088	1.2369	Down	yes
NADH	14.302	3.8381	4.1325	0.0020359	2.6912	0.0052267	1.16323	Up	yes
Echinatin	0.073019	-3.7756	-6.6178	5.94e-05	4.2259	0.00021214	1.31595	Down	yes
Succinyl-CoA	0.076242	-3.7133	-6.0269	0.00012746	3.8946	0.00041758	1.28341	Down	yes
Cynarin	13.089	3.7103	3.654	0.0044328	2.3533	0.010351	1.10162	Up	yes
Genipin	0.088039	-3.5057	-3.6129	0.0047453	2.3237	0.01085	1.09984	Down	yes
Matrine	0.090872	-3.46	-7.2335	2.81e-05	4.5509	0.00010553	1.33306	Down	yes
Adenosine	0.093482	-3.4192	-5.6641	0.00020837	3.6812	0.00065339	1.27184	Down	yes
Arbutin	0.094251	-3.4073	-14.281	5.6e-08	7.2517	5.02e-07	1.41647	Down	yes
Icaritin	0.10821	-3.2081	-5.892	0.00015269	3.8162	0.00048927	1.28215	Down	yes
NADP	0.10844	-3.2051	-4.0689	0.002254	2.647	0.0057197	1.14258	Down	yes
Procyanidin B2	0.11418	-3.1306	-7.2201	2.86e-05	4.544	0.00010631	1.33148	Down	yes
Tinidazole	0.11458	-3.1256	-4.5745	0.0010191	2.9918	0.0027962	1.18395	Down	yes
Gallic acid	0.11676	-3.0984	-4.8835	0.0006386	3.1948	0.0017856	1.22479	Down	yes
D-Threonic Acid	0.11802	-3.0829	-10.787	7.9e-07	6.1021	4.89e-06	1.39263	Down	yes
Erythronic acid	0.11802	-3.0829	-10.787	7.9e-07	6.1021	4.89e-06	1.39263	Down	yes
2,6-Dimethyl-7-octene-2,3,6-triol	6.9522	2.7975	3.7427	0.0038296	2.4168	0.0089904	1.10816	Up	yes
Alantolactone	0.14404	-2.7955	-5.491	0.00026513	3.5765	0.00081392	1.26211	Down	yes
Histidine	0.15822	-2.66	-6.1884	0.000103	3.9872	0.00034516	1.29337	Down	yes
L-Histidine	0.15822	-2.66	-6.1884	0.000103	3.9872	0.00034516	1.29337	Down	yes
Prostaglandin E2	0.16704	-2.5817	-4.9513	0.00057745	3.2385	0.0016461	1.22738	Down	yes
Anisomycin	0.17108	-2.5472	-4.9137	0.00061053	3.2143	0.0017292	1.22699	Down	yes
Paradol	0.1839	-2.443	-4.666	0.00088612	3.0525	0.0024466	1.19898	Down	yes
2-Hydroxy-2-methyl-3-oxobutanoic acid	0.18518	-2.433	-4.2749	0.0016245	2.7893	0.0042197	1.17672	Down	yes
4-Hydroxy-2-Oxopentanoic Acid	0.18518	-2.433	-4.2749	0.0016245	2.7893	0.0042197	1.17672	Down	yes
4'-Hydroxychalcone	0.1881	-2.4104	-4.3486	0.0014468	2.8396	0.0038032	1.17264	Down	yes
Astragalin	0.19099	-2.3885	-8.6645	5.82e-06	5.2354	2.69e-05	1.36495	Down	yes
Mandelic acid	0.20937	-2.2559	-5.4173	0.00029411	3.5315	0.00089044	1.25751	Down	yes
Thiamine pyrophosphate	0.22501	-2.1519	-3.8879	0.0030199	2.52	0.0074017	1.12544	Down	yes
AMP	0.23134	-2.1119	-4.4439	0.0012469	2.9042	0.0033999	1.17485	Down	yes
Atractylenolide II	0.23883	-2.066	-3.8727	0.0030955	2.5093	0.0074666	1.1336	Down	yes
Salvianolic acid A	3.9107	1.9674	3.4871	0.005851	2.2328	0.012973	1.07316	Up	yes
Methylmalonic acid	3.4635	1.7922	3.8478	0.003224	2.4916	0.0076505	1.11899	Up	yes
Succinate	3.4635	1.7922	3.8478	0.003224	2.4916	0.0076505	1.11899	Up	yes
Succinic acid	3.4635	1.7922	3.8478	0.003224	2.4916	0.0076505	1.11899	Up	yes
Asymmetric dimethylarginine	3.321	1.7316	3.5004	0.0057225	2.2424	0.012752	1.07669	Up	yes
6-Acetamidohexanoic acid	3.2011	1.6786	3.3235	0.0077017	2.1134	0.01699	1.05685	Up	yes
Gluconate (sodium)	0.44584	-1.1654	-5.5042	0.00026026	3.5846	0.0008046	1.26156	Down	yes
