# Supplementary material for: Widely Targeted Metabolomics Method Reveals Differences in Volatile and Nonvolatile Metabolites in Three Different Varieties of Raw Peanut by GC–MS and HPLC–MS
Source: Molecules. 2024 Nov 5;29(22):5230. doi: 10.3390/molecules29225230 (PMC11596408; doi:10.3390/molecules29225230)
Supplement: Supplementary file 1 [file molecules-29-05230-s001.zip › molecules-3240450-supplementary/Supplementary Files/Table S3.xlsx]

## Sheet: Tab.S3
Table S3. The 213 differential nonvolatile metabolites identified in the ZKH13H vs. CFD comparison, of which 116 metabolites were upregulated and 97 were down-regulated.
Name	Fold Change	log2(FC)	t.stat	p.value	#-LOG10(p)	FDR	VIP	Up_Down	Sig
Estradiol (benzoate)	0.00052472	-10.896	-128.57	1.9882e-17	16.702	8.768e-15	1.45479	Down	yes
Astilbin	0.00052602	-10.893	-37.236	4.6468e-12	11.333	4.0985e-10	1.44916	Down	yes
Benfotiamine	0.00052572	-10.893	-41.883	1.4435e-12	11.841	1.5914e-10	1.45202	Down	yes
Naringin	0.00052645	-10.891	-32.601	1.7382e-11	10.76	9.5818e-10	1.4477	Down	yes
Oxaloacetate	0.00052747	-10.889	-52.315	1.576e-13	12.802	2.3167e-11	1.4526	Down	yes
Cysteine	0.00052732	-10.889	-33.323	1.3991e-11	10.854	9.5818e-10	1.44969	Down	yes
4-Hydroxybenzoic acid	0.00052903	-10.884	-30.901	2.9559e-11	10.529	1.3035e-09	1.44797	Down	yes
Protocatechualdehyde	0.00052903	-10.884	-30.901	2.9559e-11	10.529	1.3035e-09	1.44797	Down	yes
Galacturonic acid	0.000531	-10.879	-24.426	3.0161e-10	9.5206	8.3131e-09	1.44337	Down	yes
Phenylalanine	0.000531	-10.879	-19.706	2.4799e-09	8.6056	5.2078e-08	1.4366	Down	yes
Methyl nicotinate	0.00053106	-10.879	-28.989	5.5622e-11	10.255	2.2299e-09	1.44611	Down	yes
Glucuronic acid	0.0005321	-10.876	-24.757	2.6415e-10	9.5782	7.7659e-09	1.44287	Down	yes
p-Aminobenzoic acid	0.00053529	-10.867	-15.915	1.9768e-08	7.704	2.8122e-07	1.42724	Down	yes
Trigonelline	0.0005384	-10.859	-19.938	2.2122e-09	8.6552	4.8779e-08	1.43739	Down	yes
ATP	0.00054116	-10.852	-12.95	1.4226e-07	6.8469	1.5252e-06	1.41262	Down	yes
Oxidized glutathione	1848.5	10.852	13.486	9.6749e-08	7.0144	1.1228e-06	1.41635	Up	yes
GTP	0.0005423	-10.849	-13.006	1.3659e-07	6.8646	1.5252e-06	1.41398	Down	yes
1-Aminocyclopropane-1-carboxylic acid	1826.7	10.835	12.716	1.6906e-07	6.772	1.6208e-06	1.41292	Up	yes
Azetidine-2-carboxylic acid	1826.7	10.835	12.716	1.6906e-07	6.772	1.6208e-06	1.41292	Up	yes
trans-Aconitic acid	1823.4	10.832	11.82	3.3666e-07	6.4728	3.03e-06	1.40578	Up	yes
Menaquinone-4	0.00055243	-10.822	-4.986	0.00054856	3.2608	0.0016917	1.23217	Down	yes
Methylmalonic acid	1803.4	10.816	15.981	1.8991e-08	7.7215	2.7916e-07	1.42903	Up	yes
Succinate	1803.4	10.816	15.981	1.8991e-08	7.7215	2.7916e-07	1.42903	Up	yes
Succinic acid	1803.4	10.816	15.981	1.8991e-08	7.7215	2.7916e-07	1.42903	Up	yes
Ribonic acid	1791.2	10.807	8.021	1.1508e-05	4.939	5.9704e-05	1.35825	Up	yes
Triclosan	0.00055919	-10.804	-15.299	2.8916e-08	7.5389	3.9849e-07	1.42238	Down	yes
2-Hydroxyhexadecanoic acid	0.00056765	-10.783	-9.3782	2.8538e-06	5.5446	1.724e-05	1.37734	Down	yes
Estradiol	0.00056765	-10.783	-9.3782	2.8538e-06	5.5446	1.724e-05	1.37734	Down	yes
Glutamate	1753	10.776	11.545	4.2e-07	6.3768	3.7044e-06	1.40245	Up	yes
Glutamine	1740.1	10.765	10.185	1.3434e-06	5.8718	9.4038e-06	1.38848	Up	yes
D-2-Hydroxyglutaric acid	1733.4	10.759	32.755	1.6593e-11	10.78	9.5818e-10	1.44923	Up	yes
L-Proline	1726.8	10.754	19.354	2.9579e-09	8.529	5.9292e-08	1.43578	Up	yes
3,4-Dihydroxyphenylglycol	1713.6	10.743	12.255	2.3975e-07	6.6202	2.2027e-06	1.41136	Up	yes
Proline	1701.5	10.733	23.188	5.0332e-10	9.2982	1.2331e-08	1.44147	Up	yes
Uracil 5-carboxylate	1682.6	10.716	14.316	5.4692e-08	7.2621	6.6234e-07	1.42165	Up	yes
Genkwanin	0.00059511	-10.715	-3.1575	0.010202	1.9913	0.021829	1.02646	Down	yes
Baccatin III	0.00059486	-10.715	-3.1606	0.010149	1.9936	0.021829	1.02736	Down	yes
Pantothenic acid(VB5)	0.00059601	-10.712	-18.426	4.7747e-09	8.3211	8.4226e-08	1.43546	Down	yes
Echinatin	0.00059736	-10.709	-9.6762	2.1474e-06	5.6681	1.3529e-05	1.38007	Down	yes
Creatinine	0.00060867	-10.682	-6.1402	0.00010973	3.9597	0.00043595	1.28929	Down	yes
Succinyl-CoA	0.00061135	-10.676	-10.442	1.0683e-06	5.9713	7.7231e-06	1.39422	Down	yes
Amygdalin	1635.8	10.676	10.619	9.141e-07	6.039	7.1986e-06	1.39598	Up	yes
D-Sedoheptulose 7-phosphate	0.00061266	-10.673	-18.922	3.6872e-09	8.4333	7.0698e-08	1.43499	Down	yes
Pterostilbene	0.00062894	-10.635	-4.9592	0.00057074	3.2436	0.0017358	1.22972	Down	yes
L-Glutamic acid	1582.9	10.628	9.6498	2.2017e-06	5.6572	1.3676e-05	1.38074	Up	yes
Morroniside	1578.4	10.624	16.863	1.1296e-08	7.9471	1.845e-07	1.4298	Up	yes
Arbutin	0.00063527	-10.62	-18.69	4.1578e-09	8.3811	7.64e-08	1.43339	Down	yes
4-Trimethylammoniobutanoic acid	1549.9	10.598	7.9214	1.2837e-05	4.8915	6.5826e-05	1.34976	Up	yes
D-Threonic Acid	0.00064816	-10.591	-25.012	2.3882e-10	9.6219	7.5228e-09	1.44297	Down	yes
Erythronic acid	0.00064816	-10.591	-25.012	2.3882e-10	9.6219	7.5228e-09	1.44297	Down	yes
Procyanidin B2	0.00065358	-10.579	-17.225	9.1955e-09	8.0364	1.5597e-07	1.4295	Down	yes
Adenosine	0.00065421	-10.578	-8.3677	7.9269e-06	5.1009	4.425e-05	1.361	Down	yes
Histidine	0.00065409	-10.578	-12.922	1.4526e-07	6.8379	1.5252e-06	1.41293	Down	yes
L-Histidine	0.00065409	-10.578	-12.922	1.4526e-07	6.8379	1.5252e-06	1.41293	Down	yes
Phosphorylcholine	0.00065552	-10.575	-4.0632	0.0022748	2.6431	0.0056678	1.15337	Down	yes
Matrine	0.00065987	-10.566	-6.2069	0.00010054	3.9976	0.00040486	1.29899	Down	yes
4-Guanidinobutanoic acid	1499.4	10.55	10.904	7.1519e-07	6.1456	6.0653e-06	1.39646	Up	yes
Sulfaquinoxaline sodium salt	1462	10.514	67.579	1.2264e-14	13.911	2.7042e-12	1.45349	Up	yes
Serine	1456.1	10.508	9.8296	1.8603e-06	5.7304	1.243e-05	1.38432	Up	yes
N-Acetylneuraminic acid	1453.8	10.506	5.5479	0.00024482	3.6112	0.00087777	1.26709	Up	yes
Orotic acid	0.00068951	-10.502	-3.1607	0.010146	1.9937	0.021829	1.02317	Down	yes
Izalpinin	0.00070195	-10.476	-4.7172	0.00081996	3.0862	0.002379	1.20989	Down	yes
Deoxyguanosine	1397.2	10.448	9.6766	2.1467e-06	5.6682	1.3529e-05	1.38524	Up	yes
Glucosamine 6-phosphate	1390.2	10.441	11.11	6.0088e-07	6.2212	5.1958e-06	1.40132	Up	yes
Acetylcholine	1377.7	10.428	8.3136	8.3944e-06	5.076	4.6274e-05	1.35827	Up	yes
AMP	0.00072765	-10.424	-6.8555	4.4283e-05	4.3538	0.00019529	1.3208	Down	yes
Aspartate	1297.2	10.341	6.131	0.00011106	3.9544	0.00043731	1.29727	Up	yes
Trimethyllysine	0.00078312	-10.318	-5.8274	0.00016664	3.7782	0.00062279	1.28318	Down	yes
Tryptophanamide	1270.1	10.311	5.7831	0.00017699	3.7521	0.0006559	1.28001	Up	yes
Glyceric acid	1252.1	10.29	14.708	4.2232e-08	7.3744	5.6437e-07	1.42468	Up	yes
Phosphoenolpyruvate	1251.9	10.29	4.2527	0.0016823	2.7741	0.0044964	1.16665	Up	yes
N-Alpha-acetyllysine	0.00080021	-10.287	-6.703	5.3443e-05	4.2721	0.00022882	1.32065	Down	yes
N-Methyl-aspartic acid	0.00081227	-10.266	-3.1553	0.01024	1.9897	0.021829	1.03148	Down	yes
O-Acetylserine	0.00081227	-10.266	-3.1553	0.01024	1.9897	0.021829	1.03148	Down	yes
10-Undecenoic acid (zinc salt)	1211.9	10.243	5.0732	0.00048254	3.3165	0.00152	1.24148	Up	yes
Aminoadipic acid	1198.5	10.227	10.559	9.6324e-07	6.0163	7.4525e-06	1.39612	Up	yes
Allantoin	1188.6	10.215	9.7883	1.9333e-06	5.7137	1.2538e-05	1.38685	Up	yes
Gama-glutamylalanine	1181.8	10.207	4.2663	0.0016465	2.7835	0.0044273	1.16761	Up	yes
FMN	1180.7	10.205	10.794	7.8553e-07	6.1048	6.4151e-06	1.40029	Up	yes
Riboflavin-5-monophosphate	1180.7	10.205	10.794	7.8553e-07	6.1048	6.4151e-06	1.40029	Up	yes
Adenosine monophosphate AMP	0.00084999	-10.2	-7.3066	2.5811e-05	4.5882	0.0001224	1.33364	Down	yes
Diethanolamine	1159.1	10.179	5.2622	0.00036689	3.4355	0.001264	1.24945	Up	yes
Alpha-Ketoglutarate	1129.2	10.141	12.724	1.6806e-07	6.7745	1.6208e-06	1.41293	Up	yes
L-Hisidine	0.00090026	-10.117	-5.359	0.0003195	3.4955	0.0011094	1.24979	Down	yes
Arabinitol	1047.1	10.032	23.384	4.6336e-10	9.3341	1.202e-08	1.44171	Up	yes
Beta-Glycerophosphoric acid	0.00096591	-10.016	-5.1886	0.00040794	3.3894	0.0013469	1.24715	Down	yes
Xylitol	1031.2	10.01	9.047	3.9488e-06	5.4035	2.3533e-05	1.36954	Up	yes
Nicotinuric acid	0.00097107	-10.008	-4.8474	0.00067403	3.1713	0.0020084	1.21273	Down	yes
Homocitrulline	0.00097194	-10.007	-4.07	0.0022503	2.6478	0.0056449	1.15313	Down	yes
Dihydroxyacetone phosphate	1016.8	9.9899	6.2035	0.00010099	3.9957	0.00040486	1.29817	Up	yes
Vitamin B1	997.71	9.9625	6.4346	7.4932e-05	4.1253	0.00030883	1.30605	Up	yes
2,3-Diaminopropionic acid	981.17	9.9384	5.1437	0.0004354	3.3611	0.0014015	1.24088	Up	yes
Hydroxypyruvic acid	981.17	9.9384	5.1437	0.0004354	3.3611	0.0014015	1.24088	Up	yes
Tartronate semialdehyde	981.17	9.9384	5.1437	0.0004354	3.3611	0.0014015	1.24088	Up	yes
Geniposide	961.99	9.9099	2.9984	0.013381	1.8735	0.02732	1.00193	Up	yes
L-Arabitol	926.98	9.8564	21.117	1.2607e-09	8.8994	2.9262e-08	1.44002	Up	yes
Acitretin	0.001098	-9.8309	-3.1549	0.010246	1.9894	0.021829	1.01936	Down	yes
Sarcosine	873.44	9.7706	8.8597	4.7648e-06	5.322	2.8017e-05	1.36891	Up	yes
Trimethylamine-N-oxide	855.8	9.7411	25.266	2.1617e-10	9.6652	7.5228e-09	1.44467	Up	yes
Lysine	0.0011917	-9.7127	-12.437	2.0849e-07	6.6809	1.9562e-06	1.41183	Down	yes
Alanine	833.85	9.7036	8.287	8.6358e-06	5.0637	4.7017e-05	1.35765	Up	yes
Lactate	833.61	9.7032	5.4228	0.00029185	3.5348	0.0010297	1.26177	Up	yes
Glucose 1-phosphate	0.0012073	-9.694	-7.3071	2.5798e-05	4.5884	0.0001224	1.33724	Down	yes
Guanosine	0.0012107	-9.6899	-9.9727	1.6299e-06	5.7878	1.1058e-05	1.38965	Down	yes
L-Gulono-1,4-Lactone	0.0012109	-9.6897	-7.7065	1.6312e-05	4.7875	8.1744e-05	1.34249	Down	yes
p-Hydroxybenzaldehyde	818.48	9.6768	4.9863	0.00054827	3.261	0.0016917	1.22847	Up	yes
Homoserine	807.92	9.6581	5.9229	0.00014647	3.8343	0.00055684	1.28196	Up	yes
Uracil	806.87	9.6562	6.04	0.00012525	3.9022	0.00048453	1.2931	Up	yes
3,4-Dicaffeoylquinic acid	797.62	9.6396	4.5276	0.0010955	2.9604	0.0030969	1.19778	Up	yes
Glycerol 3-phosphate	0.0012781	-9.6117	-5.4388	0.00028535	3.5446	0.0010148	1.25471	Down	yes
Threonine	777.5	9.6027	7.2658	2.7076e-05	4.5674	0.00012703	1.33351	Up	yes
Galactitol	751.51	9.5537	12.778	1.6151e-07	6.7918	1.6208e-06	1.41479	Up	yes
Aceglutamide	743.43	9.538	3.8943	0.0029884	2.5246	0.0073625	1.13249	Up	yes
Norvaline	730.13	9.512	9.8043	1.9047e-06	5.7202	1.2537e-05	1.38149	Up	yes
Sucrose	729.49	9.5107	6.7672	4.9359e-05	4.3066	0.00021341	1.31823	Up	yes
Sorbitol	692.56	9.4358	10.526	9.9135e-07	6.0038	7.5377e-06	1.39622	Up	yes
Carnitine	663.8	9.3746	14.293	5.557e-08	7.2552	6.6234e-07	1.42199	Up	yes
Trehalose	662.41	9.3716	6.5804	6.2297e-05	4.2055	0.00026416	1.31106	Up	yes
D-Sorbitol	662.03	9.3707	10.032	1.5441e-06	5.8113	1.0639e-05	1.39066	Up	yes
5-Hydroxylysine	655.63	9.3567	4.1862	0.0018691	2.7284	0.0049358	1.16233	Up	yes
D-Mannitol	653.36	9.3517	10.262	1.2533e-06	5.902	8.9145e-06	1.39309	Up	yes
Melibiose	636.74	9.3146	8.3989	7.6701e-06	5.1152	4.3365e-05	1.36303	Up	yes
Homovanillic acid	632.79	9.3056	7.619	1.8007e-05	4.7446	8.8232e-05	1.34776	Up	yes
L-Rhamnose monohydrate	632.79	9.3056	7.619	1.8007e-05	4.7446	8.8232e-05	1.34776	Up	yes
L-Valine	599.28	9.2271	14.432	5.0647e-08	7.2954	6.3815e-07	1.42101	Up	yes
Valine	599.28	9.2271	14.432	5.0647e-08	7.2954	6.3815e-07	1.42101	Up	yes
Cellobiose	591.77	9.2089	5.1084	0.00045839	3.3388	0.0014543	1.23753	Up	yes
Inosine	0.0017306	-9.1745	-3.3509	0.0073548	2.1334	0.016719	1.06285	Down	yes
Lactose	571.99	9.1598	7.0726	3.4052e-05	4.4679	0.00015603	1.32743	Up	yes
Maltose	554.94	9.1162	4.9181	0.00060658	3.2171	0.0018322	1.21993	Up	yes
Gluconic acid	551.27	9.1066	10.68	8.6731e-07	6.0618	6.9542e-06	1.39605	Up	yes
Beta-Alanine	529.9	9.0496	5.2295	0.00038455	3.415	0.0013146	1.24145	Up	yes
Hydroxyproline	422.35	8.7223	6.9755	3.827e-05	4.4171	0.00017047	1.32805	Up	yes
3-Linolenic Acid	394.09	8.6224	10.482	1.0307e-06	5.9869	7.5753e-06	1.39664	Up	yes
Linolenic Acid	394.09	8.6224	10.482	1.0307e-06	5.9869	7.5753e-06	1.39664	Up	yes
Picropodophyllin	148.7	7.2162	3.1556	0.010235	1.9899	0.021829	1.02804	Up	yes
Leucine	128.68	7.0076	5.1864	0.00040927	3.388	0.0013469	1.24094	Up	yes
Isoleucine	116.89	6.869	5.2068	0.0003974	3.4008	0.0013277	1.24279	Up	yes
L-Isoleucine	116.89	6.869	5.2068	0.0003974	3.4008	0.0013277	1.24279	Up	yes
L-Norleucine	116.89	6.869	5.2068	0.0003974	3.4008	0.0013277	1.24279	Up	yes
L-Leucine	110.94	6.7936	3.4026	0.0067414	2.1713	0.015404	1.06033	Up	yes
Norleucine	110.94	6.7936	3.4026	0.0067414	2.1713	0.015404	1.06033	Up	yes
Indoxyl--D-glucuronide	98.732	6.6255	8.4074	7.6014e-06	5.1191	4.3365e-05	1.36217	Up	yes
Cysteinylglycine	78.631	6.297	3.7841	0.0035778	2.4464	0.0086446	1.1154	Up	yes
Stachydrine	0.015715	-5.9917	-8.6901	5.6642e-06	5.2469	3.2868e-05	1.36947	Down	yes
Pyruvate	0.020763	-5.5899	-4.3278	0.0014946	2.8255	0.0041454	1.17697	Down	yes
Methionine	0.022587	-5.4684	-7.8007	1.4677e-05	4.8334	7.4397e-05	1.34674	Down	yes
Arachidonic acid	0.028894	-5.1131	-3.7158	0.0040026	2.3977	0.0095932	1.1155	Down	yes
Arglabin	0.032472	-4.9447	-4.8849	0.00063727	3.1957	0.0019118	1.22756	Down	yes
Citramalic acid	30.448	4.9283	4.4608	0.0012147	2.9155	0.003412	1.18923	Up	yes
Inosine-monophosphate(IMP)	0.034963	-4.838	-5.9696	0.00013758	3.8614	0.00052761	1.27956	Down	yes
Anserine	0.036455	-4.7777	-4.0797	0.0022156	2.6545	0.0056449	1.1443	Down	yes
Echinacoside	26.615	4.7342	4.268	0.0016422	2.7846	0.0044273	1.16614	Up	yes
Galactose 1-phosphate	0.048646	-4.3615	-3.8282	0.0033285	2.4777	0.0081098	1.1175	Down	yes
Galactose	17.722	4.1474	5.1158	0.00045348	3.3434	0.0014492	1.24246	Up	yes
Fucose	17.654	4.142	6.4624	7.2325e-05	4.1407	0.0003009	1.3084	Up	yes
Cycloheximide	16.68	4.0601	3.5453	0.0053093	2.275	0.012388	1.08565	Up	yes
2-Hydroxycinnamic acid	16.061	4.0055	4.8212	0.000701	3.1543	0.0020748	1.21629	Up	yes
Gallic acid	0.065058	-3.9421	-6.8296	4.5711e-05	4.34	0.00019959	1.32049	Down	yes
Tinidazole	0.066343	-3.9139	-4.5407	0.0010735	2.9692	0.0030675	1.19759	Down	yes
(E/Z)-Polydatin	0.06714	-3.8967	-4.9707	0.00056106	3.251	0.0017183	1.2276	Down	yes
Gluconate (sodium)	0.068232	-3.8734	-3.5337	0.0054137	2.2665	0.012566	1.08575	Down	yes
4'-Hydroxychalcone	0.070384	-3.8286	-7.5568	1.9328e-05	4.7138	9.3668e-05	1.33838	Down	yes
D-Fructose	13.434	3.7478	4.0693	0.0022528	2.6473	0.0056449	1.1523	Up	yes
D-Glucose	13.434	3.7478	4.0693	0.0022528	2.6473	0.0056449	1.1523	Up	yes
D-Mannose	13.434	3.7478	4.0693	0.0022528	2.6473	0.0056449	1.1523	Up	yes
Inositol	13.434	3.7478	4.0693	0.0022528	2.6473	0.0056449	1.1523	Up	yes
Spermine	12.849	3.6835	5.6557	0.00021079	3.6761	0.00076826	1.26728	Up	yes
Salicylic acid	12.551	3.6497	3.1143	0.010981	1.9594	0.02317	1.02111	Up	yes
Sesamol	12.551	3.6497	3.1143	0.010981	1.9594	0.02317	1.02111	Up	yes
Isocitrate	0.080938	-3.627	-5.5565	0.00024189	3.6164	0.00087438	1.26353	Down	yes
Cytidine	0.082011	-3.608	-3.7097	0.0040435	2.3932	0.0096389	1.10038	Down	yes
Paradol	0.089437	-3.483	-7.0031	3.7017e-05	4.4316	0.00016658	1.32327	Down	yes
Aconitate	10.027	3.3258	5.7644	0.00018157	3.741	0.00066727	1.27933	Up	yes
Diosmetin	0.10362	-3.2707	-6.0933	0.00011672	3.9329	0.00045552	1.28709	Down	yes
3,5-Dihydroxybenzoic acid	0.1135	-3.1392	-6.4905	6.9789e-05	4.1562	0.00029311	1.30512	Down	yes
Glutathione Reduced	8.5465	3.0953	3.8354	0.0032895	2.4829	0.0080592	1.11913	Up	yes
Mannose	8.5345	3.0933	3.9435	0.0027594	2.5592	0.0068364	1.13996	Up	yes
TPP	0.12121	-3.0445	-3.7825	0.0035872	2.4452	0.0086446	1.1151	Down	yes
Fructose	8.0612	3.011	4.5379	0.0010782	2.9673	0.0030675	1.1978	Up	yes
Hydroxypropionic acid	7.9907	2.9983	4.1481	0.0019859	2.702	0.0051821	1.16268	Up	yes
Tryptophan	0.12781	-2.9679	-4.2201	0.0017714	2.7517	0.004706	1.17252	Down	yes
Alantolactone	0.12902	-2.9543	-5.8781	0.00015559	3.808	0.00058646	1.27665	Down	yes
2,6-Dimethyl-7-octene-2,3,6-triol	7.5696	2.9202	3.2553	0.0086425	2.0634	0.019347	1.05297	Up	yes
Glucose	7.4626	2.8997	4.3053	0.0015486	2.8101	0.0042683	1.1765	Up	yes
2'-Deoxyguanosine 5'-diphosphatedGDP	0.13961	-2.8406	-4.2892	0.0015883	2.7991	0.0043236	1.16834	Down	yes
ADP	0.13961	-2.8406	-4.2892	0.0015883	2.7991	0.0043236	1.16834	Down	yes
Jaceosidin	0.14884	-2.7481	-5.4041	0.00029968	3.5233	0.0010489	1.25847	Down	yes
Myristic Acid	6.4582	2.6911	3.1582	0.01019	1.9918	0.021829	1.03414	Up	yes
Pipecolic acid	0.15877	-2.655	-3.6544	0.0044297	2.3536	0.010391	1.10537	Down	yes
Propionylglycine	6.2028	2.6329	3.0616	0.012012	1.9204	0.024939	1.01938	Up	yes
2'-Deoxycytidine	6.1011	2.6091	3.0545	0.012158	1.9151	0.024939	1.01196	Up	yes
myo-Inositol	0.16456	-2.6033	-4.725	0.00081032	3.0913	0.0023666	1.20236	Down	yes
Spermidine	0.18127	-2.4638	-3.22	0.0091756	2.0374	0.020437	1.04306	Down	yes
Rhamnose	5.405	2.4343	3.6578	0.0044052	2.356	0.010389	1.11006	Up	yes
Prostaglandin E2	0.18507	-2.4339	-4.6269	0.00094066	3.0266	0.0027113	1.19626	Down	yes
Lathyrol	0.20845	-2.2622	-7.0661	3.4319e-05	4.4645	0.00015603	1.32925	Down	yes
Uridine diphosphategalactose(UDP-galactose)	0.21264	-2.2335	-3.0855	0.011532	1.9381	0.024218	1.00461	Down	yes
Hispidulin	0.22021	-2.183	-5.0202	0.00052158	3.2827	0.0016313	1.22923	Down	yes
Voglibose	0.24508	-2.0287	-4.1563	0.0019603	2.7077	0.0051457	1.16036	Down	yes
Sinomenine hydrochloride	0.24593	-2.0237	-4.4023	0.0013303	2.8761	0.0037129	1.18551	Down	yes
Atractylenolide II	0.26376	-1.9227	-3.6632	0.0043663	2.3599	0.010352	1.10527	Down	yes
Cynarin	3.4118	1.7705	2.9783	0.013847	1.8586	0.028141	1.00485	Up	yes
Ornithine	3.3835	1.7585	3.063	0.011984	1.9214	0.024939	1.00927	Up	yes
Cytisinicline	0.29971	-1.7384	-3.3169	0.0077877	2.1086	0.017612	1.05094	Down	yes
Stearic Acid	3.2854	1.7161	3.2613	0.0085558	2.0677	0.019251	1.049	Up	yes
Dihydroartemisinin	0.30462	-1.7149	-4.1367	0.0020223	2.6942	0.0052461	1.1576	Down	yes
2-Hydroxy-2-methyl-3-oxobutanoic acid	0.31744	-1.6554	-3.0548	0.012151	1.9154	0.024939	1.01325	Down	yes
4-Hydroxy-2-Oxopentanoic Acid	0.31744	-1.6554	-3.0548	0.012151	1.9154	0.024939	1.01325	Down	yes
Phloretin	2.8869	1.5295	3.1974	0.0095333	2.0208	0.021127	1.03722	Up	yes
24,30-Dihydroxy-12(13)-enolupinol	0.38415	-1.3803	-3.5294	0.0054519	2.2635	0.012588	1.08285	Down	yes
Fumatrate	0.39693	-1.333	-6.287	9.0599e-05	4.0429	0.00036995	1.29639	Down	yes
L-Malate acid	0.46152	-1.1155	-7.2566	2.7373e-05	4.5627	0.00012707	1.33099	Down	yes
