# Supplementary material for: Widely Targeted Metabolomics Method Reveals Differences in Volatile and Nonvolatile Metabolites in Three Different Varieties of Raw Peanut by GC–MS and HPLC–MS
Source: Molecules. 2024 Nov 5;29(22):5230. doi: 10.3390/molecules29225230 (PMC11596408; doi:10.3390/molecules29225230)
Supplement: Supplementary file 1 [file molecules-29-05230-s001.zip › molecules-3240450-supplementary/Supplementary Files/Table S4.xlsx]

## Sheet: Tab.S4
Table S4. The total of 55 VOCs were detected in the peanut samples
QUERY	NAME	IUPAC_NAME	MF	SMILES	INCHI	MW	KINGDOM	SUPER_CLASS	MAIN_CLASS	SUB_CLASS	MOLECULAR_FRAMEWORK	CAS	PUBCHEM_ID	KEGG_ID	HMDB_ID
Methyl Alcohol	Acetic acid	acetic acid	C2H4O2	CC(O)=O	InChI=1S/C2H4O2/c1-2(3)4/h1H3,(H,3,4)	60.052	Organic compounds	Organic acids and derivatives	Carboxylic acids and derivatives	Carboxylic acids	Aliphatic acyclic compounds	64-19-7	176	C00033	HMDB0000042
Acetic acid, hydroxy	Glyoxylic acid	2-oxoacetic acid	C2H2O3	OC(=O)C=O	InChI=1S/C2H2O3/c3-1-2(4)5/h1H,(H,4,5)	74.0355	Organic compounds	Organic acids and derivatives	Carboxylic acids and derivatives	Carboxylic acids	Aliphatic acyclic compounds	298-12-4	760	C00048	HMDB0000119
Oxalic acid	Carbon dioxide	methanedione	CO2	O=C=O	InChI=1S/CO2/c2-1-3	44.0095	Inorganic compounds	Homogeneous non-metal compounds	Other non-metal organides	Other non-metal oxides	NA	124-38-9	280	C00011	HMDB0001967
Carbon dioxide	1,3-Diaminopropane	propane-1,3-diamine	C3H10N2	NCCCN	InChI=1S/C3H10N2/c4-2-1-3-5/h1-5H2	74.1249	Organic compounds	Organic nitrogen compounds	Organonitrogen compounds	Amines	Aliphatic acyclic compounds	109-76-2	428	C00986	HMDB0000002
(2Aziridinylethyl)amine	1-Butylamine	butan-1-amine	C4H11N	CCCCN	InChI=1S/C4H11N/c1-2-3-4-5/h2-5H2,1H3	73.1368	Organic compounds	Organic nitrogen compounds	Organonitrogen compounds	Amines	Aliphatic acyclic compounds	109-73-9	8007	NA	HMDB0031321
1Butanamine	(R)-Citronellal	(3R)-3,7-dimethyloct-6-enal	C10H18O	C[C@H](CCC=C(C)C)CC=O	InChI=1S/C10H18O/c1-9(2)5-4-6-10(3)7-8-11/h5,8,10H,4,6-7H2,1-3H3/t10-/m1/s1	154.249	Organic compounds	Lipids and lipid-like molecules	Prenol lipids	Monoterpenoids	Aliphatic acyclic compounds	2385-77-5	75427	C09848	HMDB0035820
2,2Dimethyl4octenal	Pentadecane	pentadecane	C15H32	CCCCCCCCCCCCCCC	InChI=1S/C15H32/c1-3-5-7-9-11-13-15-14-12-10-8-6-4-2/h3-15H2,1-2H3	212.415	Organic compounds	Hydrocarbons	Saturated hydrocarbons	Alkanes	Aliphatic acyclic compounds	NA	12391	C08388	HMDB0059886
Pentadecane, 7methyl	Indole-3-methyl acetate	NA	C11H11NO2	COC(=O)CC1=CNC2=C1C=CC=C2	InChI=1S/C11H11NO2/c1-14-11(13)6-8-7-12-10-5-3-2-4-9(8)10/h2-5,7,12H,6H2,1H3	189.21	Organic compounds	Organoheterocyclic compounds	Indoles and derivatives	Indolyl carboxylic acids and derivatives	Aromatic heteropolycyclic compounds	1912-33-0	74706	NA	HMDB0029738
Acetic acid, methyl ester	1-Hexanol	hexan-1-ol	C6H14O	CCCCCCO	InChI=1S/C6H14O/c1-2-3-4-5-6-7/h7H,2-6H2,1H3	102.175	Organic compounds	Lipids and lipid-like molecules	Fatty Acyls	Fatty alcohols	Aliphatic acyclic compounds	111-27-3	8103	C00854	HMDB0012971
1Hexanol	Hydrazine	hydrazine	H4N2	NN	InChI=1S/H4N2/c1-2/h1-2H2	32.0452	Inorganic compounds	Homogeneous non-metal compounds	Homogeneous other non-metal compounds	NA	NA	302-01-2	9321	C05361	HMDB0012973
Hydrazine, trimethyl	3a,7b,12a-Trihydroxy-5a-Cholanoic acid	(4R)-4-[(1S,2S,5R,7R,9S,10R,11S,14R,15R,16S)-5,9,16-trihydroxy-2,15-dimethyltetracyclo[8.7.0.0虏,鈦?0鹿鹿,鹿鈦礭heptadecan-14-yl]pentanoic acid	C24H40O5	[H][C@@]12CC[C@H]([C@H](C)CCC(O)=O)[C@@]1(C)[C@@H](O)C[C@@]1([H])[C@@]2([H])[C@@H](O)C[C@@]2([H])C[C@H](O)CC[C@]12C	InChI=1S/C24H40O5/c1-13(4-7-21(28)29)16-5-6-17-22-18(12-20(27)24(16,17)3)23(2)9-8-15(25)10-14(23)11-19(22)26/h13-20,22,25-27H,4-12H2,1-3H3,(H,28,29)/t13-,14-,15-,16-,17+,18+,19+,20+,22+,23+,24-/m1/s1	408.571	Organic compounds	Organic oxygen compounds	Organooxygen compounds	Carbonyl compounds	Aliphatic acyclic compounds	63324-19-6	129	C02373	HMDB0000432
Hexanal	2-Ethyl-2-heptenal	(2Z)-2-ethylhept-2-enal	C9H16O	CCCC\C=C(\CC)C=O	InChI=1S/C9H16O/c1-3-5-6-7-9(4-2)8-10/h7-8H,3-6H2,1-2H3/b9-7-	140.223	Organic compounds	Organic oxygen compounds	Organooxygen compounds	Carbonyl compounds	Aliphatic acyclic compounds	10031-88-6	21947120	NA	HMDB0037150
Cyclobutanol, 2ethyl	alpha-Butyl-omega-hydroxypoly(oxyethylene) poly(oxypropylene)	7-methyl-2,6,9,12-tetraoxahexadecane	C13H28O4	CCCCOCCOCC(C)OCCCOC	InChI=1S/C13H28O4/c1-4-5-8-15-10-11-16-12-13(2)17-9-6-7-14-3/h13H,4-12H2,1-3H3	248.359	Organic compounds	Organic oxygen compounds	Organooxygen compounds	Ethers	Aliphatic acyclic compounds	9038-95-3	24838540	NA	HMDB0032181
Oxirane, (methoxymethyl)	p-Hydroxyphenylacetic acid	2-(4-hydroxyphenyl)acetic acid	C8H8O3	OC(=O)CC1=CC=C(O)C=C1	InChI=1S/C8H8O3/c9-7-3-1-6(2-4-7)5-8(10)11/h1-4,9H,5H2,(H,10,11)	152.147	Organic compounds	Benzenoids	Phenols	1-hydroxy-2-unsubstituted benzenoids	Aromatic homomonocyclic compounds	156-38-7	127	C00642	HMDB0000020
Acetic acid	Epinephrine	4-[(1R)-1-hydroxy-2-(methylamino)ethyl]benzene-1,2-diol	C9H13NO3	CNC[C@H](O)C1=CC(O)=C(O)C=C1	InChI=1S/C9H13NO3/c1-10-5-9(13)6-2-3-7(11)8(12)4-6/h2-4,9-13H,5H2,1H3/t9-/m0/s1	183.204	Organic compounds	Benzenoids	Phenols	Benzenediols	Aromatic homomonocyclic compounds	51-43-4	5816	C00788	HMDB0000068
Ethanol	3-(Carboxymethylamino)propanoic acid	3-[(carboxymethyl)amino]propanoic acid	C5H9NO4	OC(=O)CCNCC(O)=O	InChI=1S/C5H9NO4/c7-4(8)1-2-6-3-5(9)10/h6H,1-3H2,(H,7,8)(H,9,10)	147.129	Organic compounds	Organic acids and derivatives	Carboxylic acids and derivatives	Amino acids, peptides, and analogues	Aliphatic acyclic compounds	505-72-6	281622	NA	HMDB0033550
Propanoic acid, 3hydroxy, hydrazide	Methyl hexanoate	methyl hexanoate	C7H14O2	CCCCCC(=O)OC	InChI=1S/C7H14O2/c1-3-4-5-6-7(8)9-2/h3-6H2,1-2H3	130.185	Organic compounds	Lipids and lipid-like molecules	Fatty Acyls	Fatty acid esters	Aliphatic acyclic compounds	106-70-7	7824	NA	HMDB0035238
Hexanoic acid, methyl ester	Methylcobalamin	(10S,12R,13S,17R,23R,24R,25R,30S,35S,36S,40S,41S,42R,46R)-30,35,40-tris(2-carbamoylethyl)-24,36,41-tris(carbamoylmethyl)-46-hydroxy-12-(hydroxymethyl)-1,5,6,17,23,28,31,31,36,38,41,42-dodecamethyl-15,20-dioxo-11,14,16-trioxa-2lambda5,9,19,26,43lambda5,44lambda5,45lambda5-heptaaza-15lambda5-phospha-1-cobaltadodecacyclo[27.14.1.1^{1,34}.1^{2,9}.1^{10,13}.0^{1,26}.0^{3,8}.0^{23,27}.0^{25,42}.0^{32,4…	C63H91CoN13O14P	C1(CC[C@@]2([C@@H](CC(N)=O)[C@@]3([C@@]4([N+]5=C([C@H]([C@@]4(CC(N)=O)C)CCC(N)=O)C(C)=C4[N+]6=C(C=C7[N+]8=C([C@H](C7(C)C)CCC(N)=O)C(C)=C2N3[Co-3]568([N+]2=CN([C@H]3O[C@@H]([C@@H](OP(O[C@@H](CN1)C)([O-])=O)[C@H]3O)CO)C1=CC(C)=C(C=C21)C)C)[C@H]([C@@]4(CC(N)=O)C)CCC(N)=O)C)[H])C)=O	InChI=1S/C62H90N13O14P.CH3.Co/c1-29-20-39-40(21-30(29)2)75(28-70-39)57-52(84)53(41(27-76)87-57)89-90(85,86)88-31(3)26-69-49(83)18-19-59(8)37(22-46(66)80)56-62(11)61(10,25-48(68)82)36(14-17-45(65)79)51(74-62)33(5)55-60(9,24-47(67)81)34(12-15-43(63)77)38(71-55)23-42-58(6,7)35(13-16-44(64)78)50(72-42)32(4)54(59)73-56;;/h20-21,23,28,31,34-37,41,52-53,56-57,76,84H,12-19,22,24-27H2,1-11H3,(H15,63,64,65…	1344.38	Organic compounds	Organoheterocyclic compounds	Tetrapyrroles and derivatives	Corrinoids	Aromatic heteropolycyclic compounds	13422-55-4	NA	NA	HMDB0002274
Cyclohexasiloxane, dodecamethyl	2-Decaprenyl-3-methyl-6-methoxy-1,4-benzoquinone	2-[(2Z,6E,10E,14E,18E,22E,26E,30E,34E)-3,7,11,15,19,23,27,31,35,39-decamethyltetraconta-2,6,10,14,18,22,26,30,34,38-decaen-1-yl]-5-hydroxy-6-methoxy-3-methylcyclohexa-2,5-diene-1,4-dione	C58H88O4	COC1=C(O)C(=O)C(C)=C(C\C=C(\C)CC\C=C(/C)CC\C=C(/C)CC\C=C(/C)CC\C=C(/C)CC\C=C(/C)CC\C=C(/C)CC\C=C(/C)CC\C=C(/C)CCC=C(C)C)C1=O	InChI=1S/C58H88O4/c1-43(2)23-14-24-44(3)25-15-26-45(4)27-16-28-46(5)29-17-30-47(6)31-18-32-48(7)33-19-34-49(8)35-20-36-50(9)37-21-38-51(10)39-22-40-52(11)41-42-54-53(12)55(59)57(61)58(62-13)56(54)60/h23,25,27,29,31,33,35,37,39,41,61H,14-22,24,26,28,30,32,34,36,38,40,42H2,1-13H3/b44-25+,45-27+,46-29+,47-31+,48-33+,49-35+,50-37+,51-39+,52-41-	849.317	Organic compounds	Lipids and lipid-like molecules	Prenol lipids	Quinone and hydroquinone lipids	Aliphatic homomonocyclic compounds	14599-49-6	135625501	NA	HMDB0006484
Cyclopentasiloxane, decamethyl	Eicosapentaenoic acid ethyl ester	ethyl icosa-5,8,11,14,17-pentaenoate	C22H34O2	CCOC(=O)CCCC=CCC=CCC=CCC=CCC=CCC	InChI=1S/C22H34O2/c1-3-5-6-7-8-9-10-11-12-13-14-15-16-17-18-19-20-21-22(23)24-4-2/h5-6,8-9,11-12,14-15,17-18H,3-4,7,10,13,16,19-21H2,1-2H3	330.512	Organic compounds	Lipids and lipid-like molecules	Fatty Acyls	Fatty acid esters	Aliphatic acyclic compounds	NA	3298	NA	HMDB0249402
Oxirane2carboxylic acid, ethyl ester	1,3-Dioxane	1,3-dioxane	C4H8O2	C1COCOC1	InChI=1S/C4H8O2/c1-2-5-4-6-3-1/h1-4H2	88.106	Organic compounds	Organoheterocyclic compounds	Dioxanes	1,3-dioxanes	Aliphatic heteromonocyclic compounds	NA	NA	NA	HMDB0244172
1,3Dioxane	Furfuryl acetate	furan-2-ylmethyl acetate	C7H8O3	CC(=O)OCC1=CC=CO1	InChI=1S/C7H8O3/c1-6(8)10-5-7-3-2-4-9-7/h2-4H,5H2,1H3	140.137	Organic compounds	Organoheterocyclic compounds	Heteroaromatic compounds	NA	Aromatic heteromonocyclic compounds	623-17-6	12170	NA	HMDB0034246
Furfurylmethylamphetamine	Acetylhydrazine	acetohydrazide	C2H6N2O	CC(O)=NN	InChI=1S/C2H6N2O/c1-2(5)4-3/h3H2,1H3,(H,4,5)	74.0818	Organic compounds	Organic acids and derivatives	Carboxylic acids and derivatives	Carboxylic acid derivatives	Aliphatic acyclic compounds	NA	14039	C07447	HMDB0060428
Hydrazine, (1,1dimethylethyl)	Butanone	butan-2-one	C4H8O	CCC(C)=O	InChI=1S/C4H8O/c1-3-4(2)5/h3H2,1-2H3	72.1057	Organic compounds	Organic oxygen compounds	Organooxygen compounds	Carbonyl compounds	Aliphatic acyclic compounds	78-93-3	6569	C02845	HMDB0000474
Acetone	3-Hexanol	hexan-3-ol	C6H14O	CCCC(O)CC	InChI=1S/C6H14O/c1-3-5-6(7)4-2/h6-7H,3-5H2,1-2H3	102.175	Organic compounds	Organic oxygen compounds	Organooxygen compounds	Alcohols and polyols	Aliphatic acyclic compounds	623-37-0	12178	NA	HMDB0031493
3Hexanol, 3methyl	1,2-Ethanediamine	ethane-1,2-diamine	C2H8N2	NCCN	InChI=1S/C2H8N2/c3-1-2-4/h1-4H2	60.0983	Organic compounds	Organic nitrogen compounds	Organonitrogen compounds	Amines	Aliphatic acyclic compounds	107-15-3	3301	NA	HMDB0031225
1,2Ethanediamine, NethylN'methyl	Ethyl nitrite	ethyl nitrite	C2H5NO2	CCON=O	InChI=1S/C2H5NO2/c1-2-5-3-4/h2H2,1H3	75.0666	Organic compounds	Organic nitrogen compounds	Organonitrogen compounds	Organic nitroso compounds	Aliphatic acyclic compounds	109-95-5	8026	NA	HMDB0031239
Nitrous acid, ethyl ester	Acetamide	acetamide	C2H5NO	CC(N)=O	InChI=1S/C2H5NO/c1-2(3)4/h1H3,(H2,3,4)	59.0672	Organic compounds	Organic acids and derivatives	Carboximidic acids and derivatives	Carboximidic acids	Aliphatic acyclic compounds	60-35-5	178	C06244	HMDB0031645
Acetamide, Nmethyl	Pentadecane	pentadecane	C15H32	CCCCCCCCCCCCCCC	InChI=1S/C15H32/c1-3-5-7-9-11-13-15-14-12-10-8-6-4-2/h3-15H2,1-2H3	212.415	Organic compounds	Hydrocarbons	Saturated hydrocarbons	Alkanes	Aliphatic acyclic compounds	NA	12391	C08388	HMDB0059886
Pentadecane, 2,6,10trimethyl	1-Propylamine	propan-1-amine	C3H9N	CCCN	InChI=1S/C3H9N/c1-2-3-4/h2-4H2,1H3	59.1103	Organic compounds	Organic nitrogen compounds	Organonitrogen compounds	Amines	Aliphatic acyclic compounds	107-10-8	7852	NA	HMDB0034006
1Propanamine, N1methyl2methoxy	Dimethylamine	dimethylamine	C2H7N	CNC	InChI=1S/C2H7N/c1-3-2/h3H,1-2H3	45.0837	Organic compounds	Organic nitrogen compounds	Organonitrogen compounds	Amines	Aliphatic acyclic compounds	124-40-3	674	C00543	HMDB0000087
Dimethylamine	alpha-Butyl-omega-hydroxypoly(oxyethylene) poly(oxypropylene)	7-methyl-2,6,9,12-tetraoxahexadecane	C13H28O4	CCCCOCCOCC(C)OCCCOC	InChI=1S/C13H28O4/c1-4-5-8-15-10-11-16-12-13(2)17-9-6-7-14-3/h13H,4-12H2,1-3H3	248.359	Organic compounds	Organic oxygen compounds	Organooxygen compounds	Ethers	Aliphatic acyclic compounds	9038-95-3	24838540	NA	HMDB0032181
Oxirane, (ethoxymethyl)	2,4-Dimethyl-5-vinylthiazole	5-ethenyl-2,4-dimethyl-1,3-thiazole	C7H9NS	CC1=NC(C)=C(S1)C=C	InChI=1S/C7H9NS/c1-4-7-5(2)8-6(3)9-7/h4H,1H2,2-3H3	139.218	Organic compounds	Organoheterocyclic compounds	Azoles	Thiazoles	Aromatic heteromonocyclic compounds	65505-18-2	5362563	NA	HMDB0037285
Oxetane, 2,4dimethyl, trans	3,3',4,4'-Tetrachloroazobenzene	(E)-bis(3,4-dichlorophenyl)diazene	C12H6Cl4N2	ClC1=C(Cl)C=C(C=C1)\N=N\C1=CC(Cl)=C(Cl)C=C1	InChI=1S/C12H6Cl4N2/c13-9-3-1-7(5-11(9)15)17-18-8-2-4-10(14)12(16)6-8/h1-6H/b18-17+	320.001	Organic compounds	Organoheterocyclic compounds	Azobenzenes	NA	Aromatic homomonocyclic compounds	14047-09-7	NA	NA	HMDB0032856
Diazene, dimethyl	6-Methoxymellein	8-hydroxy-6-methoxy-3-methyl-3,4-dihydro-1H-2-benzopyran-1-one	C11H12O4	COC1=CC(O)=C2C(=O)OC(C)CC2=C1	InChI=1S/C11H12O4/c1-6-3-7-4-8(14-2)5-9(12)10(7)11(13)15-6/h4-6,12H,3H2,1-2H3	208.211	Organic compounds	Organoheterocyclic compounds	Benzopyrans	2-benzopyrans	Aromatic heteropolycyclic compounds	13410-15-6	93040	C02381	HMDB0038510
2MethoxyNmethylethylamine	Formamide	formamide	CH3NO	NC=O	InChI=1S/CH3NO/c2-1-3/h1H,(H2,2,3)	45.0406	Organic compounds	Organic acids and derivatives	Carboximidic acids and derivatives	Carboximidic acids	Aliphatic acyclic compounds	1975-12-07	713	C00488	HMDB0001536
Formamide, N,Ndiethyl	2-Methyl-2-butanol	2-methylbutan-2-ol	C5H12O	CCC(C)(C)O	InChI=1S/C5H12O/c1-4-5(2,3)6/h6H,4H2,1-3H3	88.1482	Organic compounds	Organic oxygen compounds	Organooxygen compounds	Alcohols and polyols	Aliphatic acyclic compounds	75-85-4	6405	NA	HMDB0033772
Amylene hydrate	Diaminoguanidine	N,N-diaminoguanidine	CH7N5	NN(N)C(N)=N	InChI=1S/CH7N5/c2-1(3)6(4)5/h4-5H2,(H3,2,3)	89.102	Organic compounds	Organic nitrogen compounds	Organonitrogen compounds	Guanidines	Aliphatic acyclic compounds	NA	151203	NA	HMDB0251137
1,3Diaminoguanidine	Flusilazole	1-{[bis(4-fluorophenyl)(methyl)silyl]methyl}-1H-1,2,4-triazole	C16H15F2N3Si	C[Si](CN1C=NC=N1)(C1=CC=C(F)C=C1)C1=CC=C(F)C=C1	InChI=1S/C16H15F2N3Si/c1-22(12-21-11-19-10-20-21,15-6-2-13(17)3-7-15)16-8-4-14(18)5-9-16/h2-11H,12H2,1H3	315.393	Organic compounds	Benzenoids	Benzene and substituted derivatives	Halobenzenes	Aromatic heteromonocyclic compounds	85509-19-9	73675	C18733	HMDB0039815
Silane, methyl	1,2-Dimethoxyethane	1,2-dimethoxyethane	C4H10O2	COCCOC	InChI=1S/C4H10O2/c1-5-3-4-6-2/h3-4H2,1-2H3	90.121	Organic compounds	Organic oxygen compounds	Organooxygen compounds	Ethers	Aliphatic acyclic compounds	NA	8071	NA	HMDB0244080
1,2Dimethoxyethene	Flusilazole	1-{[bis(4-fluorophenyl)(methyl)silyl]methyl}-1H-1,2,4-triazole	C16H15F2N3Si	C[Si](CN1C=NC=N1)(C1=CC=C(F)C=C1)C1=CC=C(F)C=C1	InChI=1S/C16H15F2N3Si/c1-22(12-21-11-19-10-20-21,15-6-2-13(17)3-7-15)16-8-4-14(18)5-9-16/h2-11H,12H2,1H3	315.393	Organic compounds	Benzenoids	Benzene and substituted derivatives	Halobenzenes	Aromatic heteromonocyclic compounds	85509-19-9	73675	C18733	HMDB0039815
Silane, dimethyl	Quetiapine	2-[2-(4-{2-thia-9-azatricyclo[9.4.0.0鲁,鈦竇pentadeca-1(15),3,5,7,9,11,13-heptaen-10-yl}piperazin-1-yl)ethoxy]ethan-1-ol	C21H25N3O2S	OCCOCCN1CCN(CC1)C1=NC2=CC=CC=C2SC2=CC=CC=C12	InChI=1S/C21H25N3O2S/c25-14-16-26-15-13-23-9-11-24(12-10-23)21-17-5-1-3-7-19(17)27-20-8-4-2-6-18(20)22-21/h1-8,25H,9-16H2	383.507	Organic compounds	Organoheterocyclic compounds	Benzothiazepines	Dibenzothiazepines	Aromatic heteropolycyclic compounds	111974-69-7	5002	C07397	HMDB0005021
Ethanol, 2(vinyloxy)	2-Butanol	butan-2-ol	C4H10O	CCC(C)O	InChI=1S/C4H10O/c1-3-4(2)5/h4-5H,3H2,1-2H3	74.1216	Organic compounds	Organic oxygen compounds	Organooxygen compounds	Alcohols and polyols	Aliphatic acyclic compounds	78-92-2	6568	NA	HMDB0011469
2Butanol	3-Methyl-2-butanol	3-methylbutan-2-ol	C5H12O	CC(C)C(C)O	InChI=1S/C5H12O/c1-4(2)5(3)6/h4-6H,1-3H3	88.1482	Organic compounds	Organic oxygen compounds	Organooxygen compounds	Alcohols and polyols	Aliphatic acyclic compounds	598-75-4	11732	NA	HMDB0033777
2Butanol, 3methyl	1,3-Dioxolane	1,3-dioxolane	C3H6O2	C1COCO1	InChI=1S/C3H6O2/c1-2-5-3-4-1/h1-3H2	74.079	Organic compounds	Organoheterocyclic compounds	Dioxolanes	1,3-dioxolanes	Aliphatic heteromonocyclic compounds	NA	12586	NA	HMDB0244173
1,3Dioxolane, 4methyl	1-Mercapto-2-propanone	1-sulfanylpropan-2-one	C3H6OS	CC(=O)CS	InChI=1S/C3H6OS/c1-3(4)2-5/h5H,2H2,1H3	90.144	Organic compounds	Organic oxygen compounds	Organooxygen compounds	Carbonyl compounds	Aliphatic acyclic compounds	24653-75-6	520144	NA	HMDB0030025
2Propanone, 1(1methylethoxy)	Quetiapine	2-[2-(4-{2-thia-9-azatricyclo[9.4.0.0鲁,鈦竇pentadeca-1(15),3,5,7,9,11,13-heptaen-10-yl}piperazin-1-yl)ethoxy]ethan-1-ol	C21H25N3O2S	OCCOCCN1CCN(CC1)C1=NC2=CC=CC=C2SC2=CC=CC=C12	InChI=1S/C21H25N3O2S/c25-14-16-26-15-13-23-9-11-24(12-10-23)21-17-5-1-3-7-19(17)27-20-8-4-2-6-18(20)22-21/h1-8,25H,9-16H2	383.507	Organic compounds	Organoheterocyclic compounds	Benzothiazepines	Dibenzothiazepines	Aromatic heteropolycyclic compounds	111974-69-7	5002	C07397	HMDB0005021
Ethanol, 2(1methylethoxy)	Succinic acid	butanedioic acid	C4H6O4	OC(=O)CCC(O)=O	InChI=1S/C4H6O4/c5-3(6)1-2-4(7)8/h1-2H2,(H,5,6)(H,7,8)	118.088	Organic compounds	Organic acids and derivatives	Carboxylic acids and derivatives	Dicarboxylic acids and derivatives	Aliphatic acyclic compounds	110-15-6	1738118	C00042	HMDB0000254
Succinic acid, di(5methoxy3methylpent2yl) ester	Azetidine	azetidine	C3H7N	C1CNC1	InChI=1S/C3H7N/c1-2-4-3-1/h4H,1-3H2	57.096	Organic compounds	Organoheterocyclic compounds	Azetidines	NA	Aliphatic heteromonocyclic compounds	NA	10422	NA	HMDB0248796
Trimethylene oxide	N-Acetylgalactosamine	N-[(2S,3R,4R,5R,6R)-2,4,5-trihydroxy-6-(hydroxymethyl)oxan-3-yl]acetamide	C8H15NO6	CC(=O)N[C@H]1[C@@H](O)O[C@H](CO)[C@H](O)[C@@H]1O	InChI=1S/C8H15NO6/c1-3(11)9-5-7(13)6(12)4(2-10)15-8(5)14/h4-8,10,12-14H,2H2,1H3,(H,9,11)/t4-,5-,6+,7-,8+/m1/s1	221.208	Organic compounds	Organic oxygen compounds	Organooxygen compounds	Carbohydrates and carbohydrate conjugates	Aliphatic heteromonocyclic compounds	1811-31-0	84265	C01074	HMDB0000212
Acetamide	N-Methylbenzylamine	benzyl(methyl)amine	C8H11N	CNCC1=CC=CC=C1	InChI=1S/C8H11N/c1-9-7-8-5-3-2-4-6-8/h2-6,9H,7H2,1H3	121.18	Organic compounds	Benzenoids	Benzene and substituted derivatives	Phenylmethylamines	Aromatic homomonocyclic compounds	NA	NA	NA	HMDB0303384
Methylamine, N,Ndimethyl	4-Methyl-2-phenyl-1,3-dioxolane	4-methyl-2-phenyl-1,3-dioxolane	C10H12O2	CC1COC(O1)C1=CC=CC=C1	InChI=1S/C10H12O2/c1-8-7-11-10(12-8)9-5-3-2-4-6-9/h2-6,8,10H,7H2,1H3	164.201	Organic compounds	Benzenoids	Benzene and substituted derivatives	NA	Aromatic heteromonocyclic compounds	2568-25-4	595928	NA	HMDB0037160
1,3Dioxolane, 2methyl	alpha-D-Glucose 1,6-bisphosphate	{[(2R,3R,4S,5S,6R)-3,4,5-trihydroxy-6-[(phosphonooxy)methyl]oxan-2-yl]oxy}phosphonic acid	C6H14O12P2	O[C@H]1[C@H](O)[C@@H](COP(O)(O)=O)O[C@H](OP(O)(O)=O)[C@@H]1O	InChI=1S/C6H14O12P2/c7-3-2(1-16-19(10,11)12)17-6(5(9)4(3)8)18-20(13,14)15/h2-9H,1H2,(H2,10,11,12)(H2,13,14,15)/t2-,3-,4+,5-,6-/m1/s1	340.116	Organic compounds	Organic oxygen compounds	Organooxygen compounds	Carbohydrates and carbohydrate conjugates	Aliphatic heteromonocyclic compounds	10139-18-1	82400	C01231	HMDB0003514
1,6Dideoxylmannitol	Cyclohexyl pentanoate	cyclohexyl pentanoate	C11H20O2	CCCCC(=O)OC1CCCCC1	InChI=1S/C11H20O2/c1-2-3-9-11(12)13-10-7-5-4-6-8-10/h10H,2-9H2,1H3	184.275	Organic compounds	Lipids and lipid-like molecules	Fatty Acyls	Fatty acid esters	Aliphatic homomonocyclic compounds	1551-43-5	73772	NA	HMDB0034429
Pentanoic acid, cyclohexyl ester	NA	NA	NA	NA	NA	NA	NA	NA	NA	NA	NA	NA	NA	NA	NA
