# Supplementary material for: Widely Targeted Metabolomics Method Reveals Differences in Volatile and Nonvolatile Metabolites in Three Different Varieties of Raw Peanut by GC–MS and HPLC–MS
Source: Molecules. 2024 Nov 5;29(22):5230. doi: 10.3390/molecules29225230 (PMC11596408; doi:10.3390/molecules29225230)
Supplement: Supplementary file 1 [file molecules-29-05230-s001.zip › molecules-3240450-supplementary/Supplementary Files/Table S5.xlsx]

## Sheet: Tab.S5
Table S5. 12 differential VOCs were identified In the ZKH1h vs. CFD comparison, of which 7 VOCs were upregulated and 5 were downregulated.
Name	Fold Change	log2(FC)	t.stat	p.value	#-LOG10(p)	FDR	VIP	Up_Down	Sig
Oxirane, (methoxymethyl)	1.7262e-05	-15.822	-7.8088	1.4544e-05	4.8373	0.00079992	2.11012	Down	yes
Hexanal	34510	15.075	2.4746	0.032843	1.4836	0.16422	1.52649	Up	yes
Cyclobutanol, 2ethyl	34144	15.059	2.484	0.032318	1.4905	0.16422	1.52919	Up	yes
1Hexanol	3.7151e-05	-14.716	-3.3272	0.0076542	2.1161	0.070164	1.64135	Down	yes
Hexanoic acid, methyl ester	9.5892e-05	-13.348	-3.6451	0.0044988	2.3469	0.052459	1.71627	Down	yes
Hydrazine, trimethyl	0.042258	-4.5646	-3.8799	0.0030592	2.5144	0.052459	1.82327	Down	yes
Acetic acid, methyl ester	0.066316	-3.9145	-3.6099	0.004769	2.3216	0.052459	1.7681	Down	yes
Ethanol, 2(vinyloxy)	7.878	2.9778	2.3324	0.041877	1.378	0.19194	1.36125	Up	yes
Acetic acid	7.5136	2.9095	4.1235	0.0020655	2.685	0.052459	1.84994	Up	yes
(2Aziridinylethyl)amine	3.3915	1.7619	3.0127	0.013057	1.8841	0.083137	1.63199	Up	yes
Carbon dioxide	3.3703	1.7529	2.9953	0.013452	1.8712	0.083137	1.62788	Up	yes
Oxalic acid	3.3451	1.7421	2.9887	0.013604	1.8663	0.083137	1.62767	Up	yes
