# Supplementary material for: Widely Targeted Metabolomics Method Reveals Differences in Volatile and Nonvolatile Metabolites in Three Different Varieties of Raw Peanut by GC–MS and HPLC–MS
Source: Molecules. 2024 Nov 5;29(22):5230. doi: 10.3390/molecules29225230 (PMC11596408; doi:10.3390/molecules29225230)
Supplement: Supplementary file 1 [file molecules-29-05230-s001.zip › molecules-3240450-supplementary/Supplementary Files/Table S6.xlsx]

## Sheet: Tab.S6
Table S6. 11 differential VOCs were identified in the ZKH13H vs. CFD comparison, of which 6 VOCs were upregulated and 5 were downregulated.
Name	Fold Change	log2(FC)	t.stat	p.value	#-LOG10(p)	FDR	VIP	Up_Down	Sig
Oxidized glutathione	0.00022092	-12.144	-11.208	5.5387e-07	6.2566	8.1362e-06	1.60585	Down	yes
1-Aminocyclopropane-1-carboxylic acid	0.00022356	-12.127	-20.157	1.988e-09	8.7016	8.1741e-08	1.64868	Down	yes
Azetidine-2-carboxylic acid	0.00022356	-12.127	-20.157	1.988e-09	8.7016	8.1741e-08	1.64868	Down	yes
Xanthosine	4468	12.125	9.6003	2.3073e-06	5.6369	2.4572e-05	1.58152	Up	yes
trans-Aconitic acid	0.00022396	-12.124	-14.692	4.2659e-08	7.37	9.5647e-07	1.63342	Down	yes
p-Coumaric acid	4463.7	12.124	18.951	3.6312e-09	8.44	1.2891e-07	1.64542	Up	yes
Ribonic acid	0.00022799	-12.099	-8.144	1.0068e-05	4.9971	7.6588e-05	1.55915	Down	yes
Arginine	4361.5	12.091	13.408	1.0228e-07	6.9902	1.8944e-06	1.62115	Up	yes
Uridine 5'-monophosphate(UMP)	4358.6	12.09	10.233	1.2869e-06	5.8905	1.5685e-05	1.59432	Up	yes
Glutamate	0.00023296	-12.068	-21.565	1.0263e-09	8.9887	6.257e-08	1.65175	Down	yes
Alloisoleucine	4283.3	12.064	9.0186	4.0618e-06	5.3913	3.6816e-05	1.57515	Up	yes
3-Hydroxycinnamic Acid	4276.8	12.062	21.942	8.6576e-10	9.0626	6.257e-08	1.6507	Up	yes
Hydroxycinnamic Acid	4276.8	12.062	21.942	8.6576e-10	9.0626	6.257e-08	1.6507	Up	yes
p-Hydroxycinnamic acid	4276.8	12.062	21.942	8.6576e-10	9.0626	6.257e-08	1.6507	Up	yes
Glutamine	0.00023469	-12.057	-20.926	1.3779e-09	8.8608	7.3375e-08	1.65005	Down	yes
Trans-4-Hydroxy-L-proline	4253.6	12.054	8.4627	7.1718e-06	5.1444	5.7645e-05	1.56484	Up	yes
cis-4-Hydroxy-D-proline	4253.6	12.054	8.4627	7.1718e-06	5.1444	5.7645e-05	1.56484	Up	yes
D-2-Hydroxyglutaric acid	0.00023559	-12.051	-25.181	2.2344e-10	9.6508	4.7593e-08	1.65772	Down	yes
Betamethasone dipropionate	4217.7	12.042	4.7549	0.00077451	3.111	0.0032668	1.394	Up	yes
Galactose	0.00024175	-12.014	-8.4055	7.6167e-06	5.1182	6.0088e-05	1.56632	Down	yes
Pyruvate	4055.5	11.986	11.116	5.9793e-07	6.2233	8.4906e-06	1.60792	Up	yes
Fructose	0.00024914	-11.971	-9.4948	2.551e-06	5.5933	2.5875e-05	1.58563	Down	yes
Citramalic acid	0.00025238	-11.952	-6.2839	9.0964e-05	4.0411	0.00050988	1.49444	Down	yes
Glucose	0.00025312	-11.948	-9.0239	4.0405e-06	5.3936	3.6816e-05	1.57895	Down	yes
Mannose	0.00025656	-11.928	-7.8859	1.335e-05	4.8745	9.3233e-05	1.55353	Down	yes
Hydroxypropionic acid	0.0002587	-11.916	-6.4853	7.025e-05	4.1534	0.00040995	1.49736	Down	yes
D-Fructose	0.00025983	-11.91	-6.0329	0.00012645	3.8981	0.00066506	1.48994	Down	yes
D-Glucose	0.00025983	-11.91	-6.0329	0.00012645	3.8981	0.00066506	1.48994	Down	yes
D-Mannose	0.00025983	-11.91	-6.0329	0.00012645	3.8981	0.00066506	1.48994	Down	yes
Inositol	0.00025983	-11.91	-6.0329	0.00012645	3.8981	0.00066506	1.48994	Down	yes
Aconitate	0.00026665	-11.873	-13.236	1.156e-07	6.937	2.0519e-06	1.62654	Down	yes
6-Acetamidohexanoic acid	3744.6	11.871	55.303	9.0603e-14	13.043	3.8597e-11	1.6661	Up	yes
Glutathione Reduced	0.00027154	-11.847	-6.9515	3.9398e-05	4.4045	0.00024682	1.5192	Down	yes
Betaine	0.00029485	-11.728	-7.9735	1.2122e-05	4.9164	8.9037e-05	1.55041	Down	yes
Citrate	0.00030386	-11.684	-7.5051	2.0507e-05	4.6881	0.0001344	1.54472	Down	yes
Citric Acid	0.00030386	-11.684	-7.5051	2.0507e-05	4.6881	0.0001344	1.54472	Down	yes
Isocitric Acid	0.00030386	-11.684	-7.5051	2.0507e-05	4.6881	0.0001344	1.54472	Down	yes
Asymmetric dimethylarginine	3196.4	11.642	5.3664	0.00031614	3.5001	0.0014327	1.43049	Up	yes
Galactaric acid	0.00033082	-11.562	-2.694	0.022543	1.647	0.060398	1.07969	Down	yes
Inosine	2850.2	11.477	6.408	7.753e-05	4.1105	0.00044632	1.50171	Up	yes
Maltotriose	0.0003735	-11.387	-4.0404	0.0023596	2.6272	0.0088953	1.31449	Down	yes
Acitretin	2676.4	11.386	3.1613	0.010136	1.9941	0.031567	1.19344	Up	yes
Cholesterol sulfate	2618.1	11.354	5.6458	0.00021369	3.6702	0.0010228	1.46244	Up	yes
Lysine	2457.8	11.263	14.365	5.2943e-08	7.2762	1.1277e-06	1.6287	Up	yes
Guanosine	2420.2	11.241	9.5408	2.4415e-06	5.6123	2.5368e-05	1.58519	Up	yes
Iminodiacetic acid	0.00041543	-11.233	-9.9579	1.6522e-06	5.7819	1.8047e-05	1.59165	Down	yes
Nicotinuric acid	2382.1	11.218	3.1373	0.010558	1.9764	0.032593	1.17692	Up	yes
Glycerol 3-phosphate	2359.3	11.204	5.295	0.00035004	3.4559	0.0015696	1.42687	Up	yes
Glucose 1-phosphate	2345.7	11.196	10.27	1.244e-06	5.9052	1.5685e-05	1.59045	Up	yes
Glyceraldehyde	0.00042673	-11.194	-2.8689	0.0167	1.7773	0.047114	1.1222	Down	yes
Linoleic acid	0.00048857	-10.999	-7.1603	3.067e-05	4.5133	0.00019796	1.52669	Down	yes
Malic acid	0.0005229	-10.901	-15.984	1.8955e-08	7.7223	5.0469e-07	1.63852	Down	yes
Methyl 7,10-hexadecadienoate	0.0005229	-10.901	-15.984	1.8955e-08	7.7223	5.0469e-07	1.63852	Down	yes
Cytidine 5'-diphosphateCDP	0.00059258	-10.721	-3.3786	0.0070195	2.1537	0.023181	1.22898	Down	yes
Beta-Glycerophosphoric acid	1580.5	10.626	2.933	0.014965	1.8249	0.043966	1.13717	Up	yes
11-Octadecanoic acid(Vaccenic acid)	0.00065037	-10.586	-7.6896	1.6625e-05	4.7792	0.00011423	1.54504	Down	yes
Petroselinic acid	0.0006633	-10.558	-8.0495	1.1155e-05	4.9525	8.3372e-05	1.55476	Down	yes
Adenosine monophosphate AMP	1495.2	10.546	3.5159	0.0055767	2.2536	0.019257	1.24772	Up	yes
L-Malate acid	0.00069942	-10.482	-20.034	2.1107e-09	8.6756	8.1741e-08	1.64976	Down	yes
Homocitrulline	1413.6	10.465	4.0716	0.0022443	2.6489	0.008682	1.31782	Up	yes
L-Hisidine	1312.8	10.358	6.5324	6.6187e-05	4.1792	0.00039161	1.49876	Up	yes
Methylmalonic acid	0.00078432	-10.316	-10.2	1.3255e-06	5.8776	1.5685e-05	1.5967	Down	yes
Succinate	0.00078432	-10.316	-10.2	1.3255e-06	5.8776	1.5685e-05	1.5967	Down	yes
Succinic acid	0.00078432	-10.316	-10.2	1.3255e-06	5.8776	1.5685e-05	1.5967	Down	yes
Fumatrate	0.00078811	-10.309	-15.358	2.787e-08	7.5549	6.596e-07	1.63732	Down	yes
24,30-Dihydroxy-12(13)-enolupinol	0.00082139	-10.25	-11.734	3.6068e-07	6.4429	5.6907e-06	1.61216	Down	yes
N-Alpha-acetyllysine	1091.2	10.092	6.3355	8.5096e-05	4.0701	0.00048335	1.48939	Up	yes
Sinomenine hydrochloride	0.0011804	-9.7265	-3.8475	0.0032255	2.4914	0.011846	1.29185	Down	yes
Voglibose	0.0011888	-9.7162	-5.4422	0.00028396	3.5467	0.0013007	1.43639	Down	yes
Trimethyllysine	788.73	9.6234	5.8191	0.00016853	3.7733	0.00081584	1.46316	Up	yes
AMP	778.53	9.6046	3.9171	0.00288	2.5406	0.010669	1.29365	Up	yes
myo-Inositol	0.0015604	-9.3239	-3.5514	0.0052555	2.2794	0.018503	1.25547	Down	yes
Spermidine	0.0015649	-9.3198	-3.4009	0.0067614	2.17	0.022503	1.21766	Down	yes
Ornithine	629.76	9.2987	12.716	1.6915e-07	6.7717	2.7714e-06	1.62231	Up	yes
Histidine	592.33	9.2102	5.9752	0.00013656	3.8647	0.00068441	1.4783	Up	yes
L-Histidine	592.33	9.2102	5.9752	0.00013656	3.8647	0.00068441	1.4783	Up	yes
TPP	0.0022103	-8.8216	-2.4249	0.03576	1.4466	0.091098	1.0221	Down	yes
D-Threonic Acid	445.87	8.8005	13.659	8.5688e-08	7.0671	1.6592e-06	1.6284	Up	yes
Erythronic acid	445.87	8.8005	13.659	8.5688e-08	7.0671	1.6592e-06	1.6284	Up	yes
Procyanidin B2	427.79	8.7408	15.49	2.5658e-08	7.5908	6.4296e-07	1.63444	Up	yes
Diosmetin	0.0025101	-8.6381	-2.7717	0.01973	1.7049	0.054226	1.11574	Down	yes
Arbutin	363.3	8.505	8.9643	4.2886e-06	5.3677	3.8061e-05	1.56694	Up	yes
Adenosine	349.91	8.4508	4.6076	0.00096878	3.0138	0.0040461	1.36979	Up	yes
Matrine	337.22	8.3975	2.4157	0.036326	1.4398	0.091098	1.0192	Up	yes
Isocitrate	0.0030937	-8.3365	-3.7075	0.0040582	2.3917	0.014651	1.27786	Down	yes
Succinyl-CoA	305.38	8.2545	4.395	0.0013455	2.8711	0.0054076	1.35265	Up	yes
(E/Z)-Polydatin	0.0037586	-8.0556	-4.8718	0.00064984	3.1872	0.0027963	1.41362	Down	yes
Raffinose	157.62	7.3003	9.3349	2.9758e-06	5.5264	2.9481e-05	1.57645	Up	yes
L-Proline	0.0079349	-6.9776	-17.958	6.1347e-09	8.2122	1.8667e-07	1.64339	Down	yes
Proline	0.010694	-6.547	-18.784	3.9584e-09	8.4025	1.2971e-07	1.64611	Down	yes
D-Sedoheptulose 7-phosphate	84.275	6.397	12.898	1.4782e-07	6.8303	2.5188e-06	1.62397	Up	yes
Pantothenic acid(VB5)	82.458	6.3656	9.2213	3.3243e-06	5.4783	3.2185e-05	1.57904	Up	yes
Fucose	0.013696	-6.1901	-5.4857	0.00026711	3.5733	0.0012643	1.45624	Down	yes
Echinacoside	67.25	6.0715	9.9874	1.608e-06	5.7937	1.8027e-05	1.59162	Up	yes
6-Deoxyfagomine	27.932	4.8039	5.8613	0.00015916	3.7982	0.00077935	1.46853	Up	yes
3,4-Dihydroxyphenylglycol	0.041851	-4.5786	-6.9722	3.8427e-05	4.4154	0.00024433	1.51664	Down	yes
Citulline	22.991	4.523	6.6452	5.7439e-05	4.2408	0.00034956	1.50482	Up	yes
2-Hydroxycinnamic acid	22.195	4.4722	21.561	1.0281e-09	8.9879	6.257e-08	1.65031	Up	yes
Gamma-Aminobutyric acid	21.816	4.4473	11.217	5.4955e-07	6.26	8.1362e-06	1.60464	Up	yes
Cucurbitacin E	19.421	4.2796	3.0436	0.012387	1.907	0.036901	1.14527	Up	yes
Inosine-monophosphate(IMP)	18.274	4.1917	3.0911	0.011423	1.9422	0.03476	1.16262	Up	yes
L-Glutamic acid	0.057165	-4.1287	-10.108	1.4398e-06	5.8417	1.6577e-05	1.59002	Down	yes
NADH	14.974	3.9044	4.1976	0.0018357	2.7362	0.0071746	1.3186	Up	yes
L-Leucine	14.745	3.8822	5.1879	0.00040837	3.389	0.0017934	1.42826	Up	yes
Norleucine	14.745	3.8822	5.1879	0.00040837	3.389	0.0017934	1.42826	Up	yes
Ribose 5-phosphate	14.551	3.863	2.8765	0.016485	1.7829	0.046816	1.12684	Up	yes
5-Aminolevulinic acid	14.384	3.8464	6.0101	0.00013035	3.8849	0.00067717	1.4716	Up	yes
Isoleucine	13.915	3.7986	8.8157	4.9822e-06	5.3026	4.1616e-05	1.5701	Up	yes
L-Isoleucine	13.915	3.7986	8.8157	4.9822e-06	5.3026	4.1616e-05	1.5701	Up	yes
L-Norleucine	13.915	3.7986	8.8157	4.9822e-06	5.3026	4.1616e-05	1.5701	Up	yes
Uracil 5-carboxylate	0.072076	-3.7943	-6.8984	4.2026e-05	4.3765	0.00025947	1.52731	Down	yes
Leucine	12.58	3.653	8.1761	9.7254e-06	5.0121	7.5328e-05	1.55643	Up	yes
Morroniside	0.080809	-3.6293	-9.1645	3.5152e-06	5.454	3.3277e-05	1.58248	Down	yes
3-(Methylthio)propionic acid	0.092386	-3.4362	-2.7592	0.020158	1.6956	0.055046	1.11496	Down	yes
4-Trimethylammoniobutanoic acid	0.092589	-3.433	-5.982	0.00013532	3.8686	0.00068441	1.46756	Down	yes
Picropodophyllin	10.574	3.4025	4.8349	0.00068669	3.1632	0.0029253	1.38974	Up	yes
Cysteinylglycine	0.096692	-3.3705	-2.9164	0.015396	1.8126	0.044922	1.14713	Down	yes
Thymidine	9.4378	3.2385	2.6526	0.024205	1.6161	0.064447	1.07635	Up	yes
Amygdalin	0.11208	-3.1574	-4.5987	0.00098209	3.0078	0.0040619	1.3794	Down	yes
GMP	8.8619	3.1476	3.7734	0.0036415	2.4387	0.013259	1.2753	Up	yes
Anserine	8.8191	3.1406	2.5569	0.028526	1.5448	0.074552	1.05104	Up	yes
Asparagine	7.8055	2.9645	5.1415	0.0004368	3.3597	0.0018987	1.4157	Up	yes
4-Guanidinobutanoic acid	0.13183	-2.9233	-6.2377	9.658e-05	4.0151	0.00053433	1.49824	Down	yes
Oxalic acid	7.4574	2.8987	3.4835	0.0058862	2.2302	0.019901	1.22658	Up	yes
Arglabin	7.2598	2.8599	3.5163	0.0055727	2.2539	0.019257	1.256	Up	yes
Serine	0.14157	-2.8204	-10.379	1.1292e-06	5.9472	1.5518e-05	1.59794	Down	yes
Phosphoenolpyruvate	0.14822	-2.7542	-3.4321	0.0064157	2.1928	0.02152	1.22912	Down	yes
Gluconate (sodium)	6.5731	2.7166	2.7224	0.02147	1.6682	0.057888	1.08108	Up	yes
Rhamnose	0.15345	-2.7041	-3.6771	0.0042669	2.3699	0.015275	1.26737	Down	yes
N-Acetylneuraminic acid	0.17237	-2.5365	-3.333	0.0075791	2.1204	0.024836	1.22144	Down	yes
Crotonoside; 2-Hydroxyadenosine	5.4241	2.4394	2.8798	0.016391	1.7854	0.046816	1.13571	Up	yes
Oxindole	0.20355	-2.2965	-3.0605	0.012034	1.9196	0.036358	1.16136	Down	yes
Spermine	0.21923	-2.1895	-3.9892	0.0025625	2.5913	0.0095755	1.30023	Down	yes
Deoxyguanosine	0.2204	-2.1818	-3.489	0.0058332	2.2341	0.019879	1.24832	Down	yes
Anisomycin	0.22588	-2.1464	-2.734	0.02105	1.6768	0.057116	1.09894	Down	yes
Uridine	4.4191	2.1438	3.6056	0.004803	2.3185	0.017051	1.25358	Up	yes
Aspartate	0.2354	-2.0868	-3.162	0.010124	1.9947	0.031567	1.17845	Down	yes
Glucosamine 6-phosphate	0.24014	-2.0581	-3.5128	0.0056052	2.2514	0.019257	1.23802	Down	yes
N-Benzoyl-(2R,3S)-3-phenylisoserine	0.24089	-2.0535	-2.6152	0.02581	1.5882	0.068293	1.06069	Down	yes
4-Hydroxychalcone	4.1241	2.0441	2.604	0.026311	1.5799	0.069189	1.06596	Up	yes
2-Aminoisobutyric acid	0.24365	-2.0371	-3.2737	0.0083777	2.0769	0.027037	1.20648	Down	yes
Acetylcholine	0.26135	-1.9359	-4.0611	0.0022826	2.6416	0.008682	1.30756	Down	yes
L-Gulono-1,4-Lactone	0.2677	-1.9013	3.052	0.01221	1.9133	0.036631	1.152	Down	yes
Tryptophanamide	0.28143	-1.8291	-4.3047	0.00155	2.8097	0.0061708	1.34794	Down	yes
3-Linolenic Acid	3.5323	1.8206	5.4468	0.00028214	3.5495	0.0013007	1.44094	Up	yes
Linolenic Acid	3.5323	1.8206	5.4468	0.00028214	3.5495	0.0013007	1.44094	Up	yes
Gama-glutamylalanine	0.31871	-1.6497	-3.2047	0.0094169	2.0261	0.029937	1.18178	Down	yes
Hydroxyproline	3.0815	1.6237	2.5491	0.028911	1.5389	0.075098	1.03331	Up	yes
Sulfaquinoxaline sodium salt	0.37582	-1.4119	-2.8899	0.016109	1.7929	0.046368	1.13009	Down	yes
Lactulose	2.5986	1.3777	2.3946	0.037661	1.4241	0.093823	1.01642	Up	yes
Tropisetron	2.4789	1.3097	2.3747	0.038965	1.4093	0.095949	1.0043	Up	yes
NADPH	0.43177	-1.2117	-2.8033	0.018689	1.7284	0.051699	1.1131	Down	yes
Gluconic acid	2.2899	1.1953	4.0636	0.0022734	2.6433	0.008682	1.31389	Up	yes
Glyceric acid	0.44777	-1.1592	-4.4931	0.0011554	2.9373	0.0047328	1.36997	Down	yes
L-Valine	2.0734	1.052	7.894	1.3231e-05	4.8784	9.3233e-05	1.54686	Up	yes
Valine	2.0734	1.052	7.894	1.3231e-05	4.8784	9.3233e-05	1.54686	Up	yes
Aminoadipic acid	0.49504	-1.0144	-4.4708	0.0011958	2.9223	0.0048517	1.35671	Down	yes
