# Supplementary material for: Widely Targeted Metabolomics Method Reveals Differences in Volatile and Nonvolatile Metabolites in Three Different Varieties of Raw Peanut by GC–MS and HPLC–MS
Source: Molecules. 2024 Nov 5;29(22):5230. doi: 10.3390/molecules29225230 (PMC11596408; doi:10.3390/molecules29225230)
Supplement: Supplementary file 1 [file molecules-29-05230-s001.zip › molecules-3240450-supplementary/Supplementary Files/Table S7.xlsx]

## Sheet: Tab.S7
Table S7. 11 differential VOCs were identified in the ZKH13H vs. CFD comparison, of which 6 VOCs were upregulated and 5 were downregulated.
Name	Fold Change	log2(FC)	t.stat	p.value	#-LOG10(p)	FDR	VIP	Up_Down	Sig
Hexanoic acid, methyl ester	57313	15.807	7.1013	3.2902e-05	4.4828	0.0018096	2.14247	Up	yes
Carbon dioxide	1.9219e-05	-15.667	-4.1595	0.0019502	2.7099	0.01831	1.90211	Down	yes
(2Aziridinylethyl)amine	1.9214e-05	-15.667	-4.1503	0.0019792	2.7035	0.01831	1.90022	Down	yes
Oxalic acid	1.9269e-05	-15.663	-4.1445	0.0019974	2.6995	0.01831	1.89893	Down	yes
1Hexanol	36494	15.155	4.0176	0.0024478	2.6112	0.019233	1.86122	Up	yes
Oxirane, (methoxymethyl)	11288	13.463	4.9644	0.0005663	3.247	0.015573	2.02016	Up	yes
Furfurylmethylamphetamine	20.432	4.3528	4.4158	0.0013026	2.8852	0.01831	1.93277	Up	yes
Hydrazine, trimethyl	10.622	3.4089	3.646	0.0044923	2.3475	0.027453	1.79852	Up	yes
Acetic acid, methyl ester	9.4009	3.2328	3.6548	0.004427	2.3539	0.027453	1.81206	Up	yes
Hydrazine, (1,1dimethylethyl)	0.15426	-2.6966	-2.9152	0.015426	1.8117	0.084845	1.64052	Down	yes
